# Supplementary material for: A highly diversified NLR cluster in melon contains homologs that confer powdery mildew and aphid resistance
Source: Hortic Res. 2023 Dec 13;11(1):uhad256. doi: 10.1093/hr/uhad256 (PMC10807702; doi:10.1093/hr/uhad256)
Supplement: Web_Material_uhad256 [file web_material_uhad256.zip]

Archive with 5 entries (5 files):
- 3-Additional supporting information R2bis.docx
- Data S1_WMR29(Vat homologs).txt
- Data S2_R2bis(CDS_Trees).xlsx
- DataS3_4R65aa_CSativus_R2bis.fasta.rtf
- DataS4_5R65aa_CSativus_R2bis_fasta.rtf
