# Supplementary material for: A highly diversified NLR cluster in melon contains homologs that confer powdery mildew and aphid resistance
Source: Hortic Res. 2023 Dec 13;11(1):uhad256. doi: 10.1093/hr/uhad256 (PMC10807702; doi:10.1093/hr/uhad256)
Supplement: Web_Material_uhad256 [file web_material_uhad256.zip › Data S1_WMR29(Vat homologs).txt]

#Data S1. DNA, CDS and protein sequences of all Vat-homologs identified in WMR 29

>PMW_WMR29 5rep (R65aa) 6072 bp DNA
ATGGACATCCTTATTTCAGTCACTGCAAAAATTGCTGAATACACTGTTGAGCCTGTTGGA
CGCCAACTTGGTTATGTATTTTTCATTCGTTCCAACTTTCAAAAACTTAAGACTCAAGTA
GAAAAGCTGAAGATTACAAGAGAGTCTGTGCAACACAAGATCCATAGTGCAAGAAGAAAT
GCTGAAGACATAAAACCTGCCGTTGAGGAATGGTTGAAAAAGGTCGATGACTTTGTTCGA
GAATCTGACGAGATATTAGCCAATGAAGGTGGACATGGTGGACTCTGTTCCACCTATTTG
GTCCAACGACACAAGTTAAGTAGAAAAGCAAGCAAAATGGTAGATGAGGTTCTTGAGATG
AAAAATGAGGGGGAAAGTTTTGATATGGTATCCTATAAAAGTGTTATCCCATCAGTTGAT
TGTTCACTTCCAAAAGTGCCTGACTTTATTGACTTTGAGTCAAGAAAGTCGATTATGGAA
CAAATCATGGATGCACTATCTGATGGTAATGTCCATAGGATTGGAGTATATGGGATGGGG
GGTGTTGGCAAAACAATGCTAGTGAAGGATATTTTAAGAAAAATTGTGGAGAGTAAGAAG
CCTTTTGATGAGGTGGTAACATCCACGATCAGCCAAACACCAGATTTTAGAAGTATCCAA
GGACAACTAGCTGACACGCTAGGTTTGAAATTAGAACAAGAAACAATAGAAGGAAGGGCT
CCTATTTTACGAAAGAGGTTGAAGATGGAGAGAAGTATCCTAGTCGTGTTGGATGATGTC
TGGGAGAATATTGATTTGGAAACAATAGGAATTCCAAGTGTTGAAGATCATACGGGATGC
AAGATCTTGTTTACCACTAGGAATAAACATTTGATCTCAAATCAAATGTGCGCCAATAAA
ATTTTTGAGATAAAAGTTTTAGGAGAAGATGAGTCATGGAATTTATTTAAGACAATGGCA
GGTGAAACTGTGGAAGCAAGTGATTTGAAGCCTATAGCCATTCAAATTGTGAGAGAATGT
GCAGGTTTGCCTATTGCTATTACTACTGTTGCTAAGGCATTACGAAATAAACCATCCGAC
ATTTGGAATGATGCCTTAAATCAGCTTAAAAGTGTTGATGTGGGTGTGGCAAACATTGGA
GAAATGGAAAGGAAAGTGTATTTGCCACTAAAACTGAGTTATGATTGCTTGGGATATGAA
GAGGTGAAGTTATTATTCTTGTTATGCAGCATGTTTCCAGAAGACTTTACCATTGACGTG
GAAGAGTTGCATGTATATGCCATGGGCATGGGATTCTTACATGGTGTTGATACTGTGGAA
AAAGGACGATGTAGGATTAAAAAATTGGTTGATGATCTTATATCTTCTTCTTTGCTTCAA
CAATATTCTGAGTATCGGTGCAATTATGTGAAAATGCATGATATGGTTCGTGATGTAGCC
CTATTAATTGCATCTCAGAACGATCACATACGTATATTGAGCTATGTGAAAAGTTTAAAT
GAAGAATGGAAAGAAGATAGACTATCGGGTAATCATACAACAGTGTCTATTGATGGTTTA
CATTATCCTCTCCCGAAGTTAATGTTACCCAAAGTTCAATTATTAAGGTTAGTTGGACAC
TATTGTGGGGGAATTAATAACCGTGTGTCGGTGGTAGAAACTTTTTTTGAAGAAATGAAA
GAGCTCAAAGGTTTAGTATTAGAAAACGTAAATATATCATTGATGCAACGAACATCTGAT
CTTTACTCCTTAGCAAACATCAGAGTATTACGTTTGCAAAGATGTCAATTATTAGGGAGC
ATAGATTGGATTGGTGAATTAAAAAAGCTTGAAATTCTTGATTTTATAGGATCTAACATC
TCACAAATTCCTACAACCATGAGCCAATTGACACAGCTGAAAGTTTTGAATTTATCTTTT
TGTGAACAACTCGAGGTAATTCCACCAAATATTCTTTCAAAGTTGACAAAATTGGAAGAA
TTAAATCTGGAAAATTTTGATGGATGGGAAGGAGAAGAATGGTATGAAGGAAGGAAAAAT
GCTAGCCTTTCTGAACTCAAGTGCTTGCGACATCTTTATGCTTTAAATTTAACCATTCAA
GATGAAGAAATTATGCCAAAAGATTTGTTTTTAGCTGAGGAGTTGAAGCTTCAAAAATTC
AACATTTGTATTGGTTACCAAAGCAAATTAAAGTATACTTCTGGACCCACGAACAGAATC
AAAAACTTCATTGCAATCAAGATGGAATCAGGAAGGTGCTTGGATAATTGGATAAAAAAT
TTGTTAAAGAGGTCGGACAATGTGTTTTTGGAAGGATCAGTTTGTTCAAAGGTTCTCCAC
TCAGAATTGGTAGGTGCCAATAACTTCGTAAGTTTGAAGTATCTCTACCTTTATGATAAT
TCAAAATTTCAACATTTTATCAACGTTAGCAATACCATCAACATTGAAGAATCATTTTAT
AGTGAAATGGTAAATTTCATCGACACATTTTTCTATGTTTCTATATACACATCAAAATTT
ATAAATCACCTGTTTGTTCATTTTTATTGTTCCTTCCACAAGTTCCTTCTAACATTTGTG
GTTAGTAATGCTATTAGGGATAAGATTCTATTCTTCTTTGTTTTAGAAGGCTCTTCTCTT
GGCGTAGAGAGACTCTTTCTTGTTTCATACATTAATGATAATATATAAATGCATGTAAGG
TGATATTCCAAGAAAATTTAAAGAAGTTTATTTAGATATTTCCTATCTAAGGAAGCACAT
TTGAAGTAATCATTTTACACAATTTGTTATGGTAATTTTAAAACACTATATAAATTATAT
GTTGTTAGTTAGCATCAATTGTGATGATATGGTTAATTACGTTGTCACAAACTGAACTTT
TAAGGACATAAATTTGTAGGTAACACTTCCTAATTTGGAGAAGTTGGAAATTGTGAATGC
AGAGAGTTTGAAGATGATATGGAGCAATAACGTGCCAATTCTTAATTCCTTTTCCAAACT
CGAGGAAATAAGAATTTGGTCATGCAACAATCTTCAAAAAGTATTTTTTCTTCCAAATAT
GATGGGCATTCTTACATGCCTTAAAGTCTTAGAGATTGAACATTGTGAATTGTTGGAAGG
GATATTTGAAGTGCAAGAGCCAATTAGTGTTGTTGAGAGCAATAATGTACCCATTCTTAA
TTCCTTTTCCAAACTCGAGGAAATAAGAATTTCGTCATGCAACAATCTTCAAAAAGTATT
ATTTCCTCCAAATATGATGGGCATTCTTACATGCCTTAAAGTCTTAGAGATTGAACATTG
TGAATTGTTGGAAGGGATATTTGAAGTGCAAGAGCCAATTAGTGTTGTTGAGAGCAATAA
TGTACCCATTCTTAATTCCTTTTCCAAACTCGAGGAAATAAGTATTTGTTTATGCAACAA
TCTTCAAAAAGTATTATTTCCTCCAAATATGATGGGCATTCTTACATGCCTTAAAGTCTT
AGAGATTCGAGATTGTGAATTGTTGGAAGGGATATTTGAAGTACAAGAGCCAATTAGTGT
TGTTGAGAGCAATAATGTACCCATTCTTAATTCCTTTTCCAAACTCGAGGAAATAAAAAT
TTCTTTATGCAACAATCTTCAAAAAGTATTATTTCCTCCAAATATGATTGGCATTCTTAC
ATGCCTTAAAGTCTTAGAGATTGGAAATTGTGAATTGTTGGAAGGAATATTTGAAGTGCA
AGAGCCAATTAGTGTTGTTGAGAGCAATAATGTACCCATTCTTAATTCCTTTTCCAAACT
GGAGGAAATAAGAATTTGTTCATGCAACAATTTTCAAAAAGTATTATTTCCTGCAAATAT
GATGGGCATTCTTACATGCCTTAAAGTCTTAAAGATTGAACATTGTGAATTGTTGGAAGG
GATATTTGAAGTGCAAGAGCCAATTAGTGTTGTTGAAGCGAGTCCTATCGTGCTCCAAAA
TTTAAGTAGGTTGGAATTATATAATCTTCCAAACCTTGAGTACGTGTGGAGCAAAAATCC
TTGTGAGCTTCTGAGTTTGGAAAATATAAAAATTTTGACCATTGATAAATGTCCAAGACT
TAGAAGAGAATACTCAGTCAAAATTCTCAAGCCACTTGAAGATGTAAGCATAGATATCAA
ACAATTGATGAAGGTTATTGAGAAGGAAAAGTCAGCAGATCATAATATGTTGGAATCAAA
GCAATGGGAGACTTCATCTTCTTCTAAGGTACGTATATATTCTACAACAAAACATGTTTG
TTCAATTTAATTTTCAGAAAATAAATTGTTTTCAAGACCTTAGTTGAACAGAATTGGTTC
TGTTAGTTGAACAGAGTTTTAAAGAAAACAAATTATTATGTTTGTTCTAGAAACCTATGG
AAATTAGTGTTATTAGGGGTTAATTATTTACCTGAATTAAAAAAGAATAAGCAACGTAAA
CCGCTTAATTTTAATATGTTTATCAATAGAAATTAGGATCCGTTTGGATTGACTTGAATG
ATATGTTTTCCTGGAAAGAAACTCATTTTTGTTTGAACTCATTTTTATGAAAATTGGCTA
AAATATATTTAAAAAATTAGGTGGCTTTCAAATATTCAATTTTTTTTTTTAAAATAACTT
ATTTTTTGAATTAAACACTCCAAAATGTAATTCAAAAACACCCCTAAGTTAATTAGATAT
ATAATTAATACATAAATTAATTAATTTTATTTAGTTGAGTTAAATTAGTTTTAATGCAAA
CAATAATATATTTTTATAGCCAATATACAAGAATGAAAGTAAGAAAAGAAGACAAAAAAA
AAATGATATGTTAATTAGAATTTTACATAAAAAATGATCTGATTAAAGCTAATCTCTATC
GATATAGTTTTTTAATTATATTAAATATAGTAAGTAGTCCATTATAATAATTGAATTTTT
TTGTACCAAATTAATTAAACTAATTCTTTTTACTAATTATTGAATATTTAAGATATTTTT
GGCTAATTAATTAATAATTTGTGTGCAAATATAAGTTATTATTGCATTTATTTAATAGAT
TTTGATCATCAGGATGGGGTTCTACGGCTGGGAGATGGTTCAAAGTTGTTTCCAAATCTT
AAAAGTTTGAAGCTATATGGTTTTGTTGATTATAACTCAACCCATTTACCAATGGAAATG
TTGCAAATCTTATTCCAACTTGAAGTCTTTGAATTGGAAGGAGCATTTCTTGAAGAAATT
TTCCCCAGCAACATACTGATTCCAAGCTATATGGTTTTAAGAAGATTAGCTCTATCTAAA
CTACCCAAGCTTAAGCATTTGTGGAGTGAAGAATGCTCACAAAACAATATCACCTCAGTT
CTTCAAGATTTGTCTTTTCTAAGAATTTCAGAATGTGGAAGATTGAGTAGTTTACTGTCG
TCAATAGTGTGTTTTACAAACTTGAAACATCTTCGGGTTTATAAATGTGATGGACTAACC
CATTTGCTGAATCCTTCGGTGGCTACAACGCTTGTGCAACTTGAACATTTGAGAATACAC
GAATGCAAAAGGATGAGTAGTGTAATTGAGGGAGGATCAACCGAAGAAGATGGAAATGAT
GAAATTATTGTATTCAACAACCTACAACATTTAAGCATTTTTAATTGTTCCAACCTAACA
AGCTTTTATTGTGGGAGATGCATCATTAAATTTCCATGTTTGAGGAAAGTATACATTTGG
GACTGTCCTGAAATGAAGGTCTTTTCGCTTGGAATTGTAAGCACACCTCGATTGAAATAT
AAAAATTTTTATTTAAAGAATGATTACGATGATGAACGGTGTCATCCAAAATATCCCAAA
GATATGTTGGTGGAAGATATGAATGTCATCACCAGAGAATATTGGGAGGATAATGTTGAT
ACCAGAATTCCAAATTTATTTGCCGAACAGGTTAGTATATTTAATTACCTTTTCCATATT
GGTAATAATTAATTTTTACTATTTGTGTGTTGGAGTATGAACTTTAATGAATTTATTTAA
TTAATGCAGAGTTCGGAGGAAAACCAATATGAAAATTCTTCTTCTTCAAACAATAATGTT
GAGAAAGAATAA

>PMW_WMR29 5rep 4599 bp CDS
ATGGACATCCTTATTTCAGTCACTGCAAAAATTGCTGAATACACTGTTGAGCCTGTTGGA
CGCCAACTTGGTTATGTATTTTTCATTCGTTCCAACTTTCAAAAACTTAAGACTCAAGTA
GAAAAGCTGAAGATTACAAGAGAGTCTGTGCAACACAAGATCCATAGTGCAAGAAGAAAT
GCTGAAGACATAAAACCTGCCGTTGAGGAATGGTTGAAAAAGGTCGATGACTTTGTTCGA
GAATCTGACGAGATATTAGCCAATGAAGGTGGACATGGTGGACTCTGTTCCACCTATTTG
GTCCAACGACACAAGTTAAGTAGAAAAGCAAGCAAAATGGTAGATGAGGTTCTTGAGATG
AAAAATGAGGGGGAAAGTTTTGATATGGTATCCTATAAAAGTGTTATCCCATCAGTTGAT
TGTTCACTTCCAAAAGTGCCTGACTTTATTGACTTTGAGTCAAGAAAGTCGATTATGGAA
CAAATCATGGATGCACTATCTGATGGTAATGTCCATAGGATTGGAGTATATGGGATGGGG
GGTGTTGGCAAAACAATGCTAGTGAAGGATATTTTAAGAAAAATTGTGGAGAGTAAGAAG
CCTTTTGATGAGGTGGTAACATCCACGATCAGCCAAACACCAGATTTTAGAAGTATCCAA
GGACAACTAGCTGACACGCTAGGTTTGAAATTAGAACAAGAAACAATAGAAGGAAGGGCT
CCTATTTTACGAAAGAGGTTGAAGATGGAGAGAAGTATCCTAGTCGTGTTGGATGATGTC
TGGGAGAATATTGATTTGGAAACAATAGGAATTCCAAGTGTTGAAGATCATACGGGATGC
AAGATCTTGTTTACCACTAGGAATAAACATTTGATCTCAAATCAAATGTGCGCCAATAAA
ATTTTTGAGATAAAAGTTTTAGGAGAAGATGAGTCATGGAATTTATTTAAGACAATGGCA
GGTGAAACTGTGGAAGCAAGTGATTTGAAGCCTATAGCCATTCAAATTGTGAGAGAATGT
GCAGGTTTGCCTATTGCTATTACTACTGTTGCTAAGGCATTACGAAATAAACCATCCGAC
ATTTGGAATGATGCCTTAAATCAGCTTAAAAGTGTTGATGTGGGTGTGGCAAACATTGGA
GAAATGGAAAGGAAAGTGTATTTGCCACTAAAACTGAGTTATGATTGCTTGGGATATGAA
GAGGTGAAGTTATTATTCTTGTTATGCAGCATGTTTCCAGAAGACTTTACCATTGACGTG
GAAGAGTTGCATGTATATGCCATGGGCATGGGATTCTTACATGGTGTTGATACTGTGGAA
AAAGGACGATGTAGGATTAAAAAATTGGTTGATGATCTTATATCTTCTTCTTTGCTTCAA
CAATATTCTGAGTATCGGTGCAATTATGTGAAAATGCATGATATGGTTCGTGATGTAGCC
CTATTAATTGCATCTCAGAACGATCACATACGTATATTGAGCTATGTGAAAAGTTTAAAT
GAAGAATGGAAAGAAGATAGACTATCGGGTAATCATACAACAGTGTCTATTGATGGTTTA
CATTATCCTCTCCCGAAGTTAATGTTACCCAAAGTTCAATTATTAAGGTTAGTTGGACAC
TATTGTGGGGGAATTAATAACCGTGTGTCGGTGGTAGAAACTTTTTTTGAAGAAATGAAA
GAGCTCAAAGGTTTAGTATTAGAAAACGTAAATATATCATTGATGCAACGAACATCTGAT
CTTTACTCCTTAGCAAACATCAGAGTATTACGTTTGCAAAGATGTCAATTATTAGGGAGC
ATAGATTGGATTGGTGAATTAAAAAAGCTTGAAATTCTTGATTTTATAGGATCTAACATC
TCACAAATTCCTACAACCATGAGCCAATTGACACAGCTGAAAGTTTTGAATTTATCTTTT
TGTGAACAACTCGAGGTAATTCCACCAAATATTCTTTCAAAGTTGACAAAATTGGAAGAA
TTAAATCTGGAAAATTTTGATGGATGGGAAGGAGAAGAATGGTATGAAGGAAGGAAAAAT
GCTAGCCTTTCTGAACTCAAGTGCTTGCGACATCTTTATGCTTTAAATTTAACCATTCAA
GATGAAGAAATTATGCCAAAAGATTTGTTTTTAGCTGAGGAGTTGAAGCTTCAAAAATTC
AACATTTGTATTGGTTACCAAAGCAAATTAAAGTATACTTCTGGACCCACGAACAGAATC
AAAAACTTCATTGCAATCAAGATGGAATCAGGAAGGTGCTTGGATAATTGGATAAAAAAT
TTGTTAAAGAGGTCGGACAATGTGTTTTTGGAAGGATCAGTTTGTTCAAAGGTTCTCCAC
TCAGAATTGGTAACACTTCCTAATTTGGAGAAGTTGGAAATTGTGAATGCAGAGAGTTTG
AAGATGATATGGAGCAATAACGTGCCAATTCTTAATTCCTTTTCCAAACTCGAGGAAATA
AGAATTTGGTCATGCAACAATCTTCAAAAAGTATTTTTTCTTCCAAATATGATGGGCATT
CTTACATGCCTTAAAGTCTTAGAGATTGAACATTGTGAATTGTTGGAAGGGATATTTGAA
GTGCAAGAGCCAATTAGTGTTGTTGAGAGCAATAATGTACCCATTCTTAATTCCTTTTCC
AAACTCGAGGAAATAAGAATTTCGTCATGCAACAATCTTCAAAAAGTATTATTTCCTCCA
AATATGATGGGCATTCTTACATGCCTTAAAGTCTTAGAGATTGAACATTGTGAATTGTTG
GAAGGGATATTTGAAGTGCAAGAGCCAATTAGTGTTGTTGAGAGCAATAATGTACCCATT
CTTAATTCCTTTTCCAAACTCGAGGAAATAAGTATTTGTTTATGCAACAATCTTCAAAAA
GTATTATTTCCTCCAAATATGATGGGCATTCTTACATGCCTTAAAGTCTTAGAGATTCGA
GATTGTGAATTGTTGGAAGGGATATTTGAAGTACAAGAGCCAATTAGTGTTGTTGAGAGC
AATAATGTACCCATTCTTAATTCCTTTTCCAAACTCGAGGAAATAAAAATTTCTTTATGC
AACAATCTTCAAAAAGTATTATTTCCTCCAAATATGATTGGCATTCTTACATGCCTTAAA
GTCTTAGAGATTGGAAATTGTGAATTGTTGGAAGGAATATTTGAAGTGCAAGAGCCAATT
AGTGTTGTTGAGAGCAATAATGTACCCATTCTTAATTCCTTTTCCAAACTGGAGGAAATA
AGAATTTGTTCATGCAACAATTTTCAAAAAGTATTATTTCCTGCAAATATGATGGGCATT
CTTACATGCCTTAAAGTCTTAAAGATTGAACATTGTGAATTGTTGGAAGGGATATTTGAA
GTGCAAGAGCCAATTAGTGTTGTTGAAGCGAGTCCTATCGTGCTCCAAAATTTAAGTAGG
TTGGAATTATATAATCTTCCAAACCTTGAGTACGTGTGGAGCAAAAATCCTTGTGAGCTT
CTGAGTTTGGAAAATATAAAAATTTTGACCATTGATAAATGTCCAAGACTTAGAAGAGAA
TACTCAGTCAAAATTCTCAAGCCACTTGAAGATGTAAGCATAGATATCAAACAATTGATG
AAGGTTATTGAGAAGGAAAAGTCAGCAGATCATAATATGTTGGAATCAAAGCAATGGGAG
ACTTCATCTTCTTCTAAGGATGGGGTTCTACGGCTGGGAGATGGTTCAAAGTTGTTTCCA
AATCTTAAAAGTTTGAAGCTATATGGTTTTGTTGATTATAACTCAACCCATTTACCAATG
GAAATGTTGCAAATCTTATTCCAACTTGAAGTCTTTGAATTGGAAGGAGCATTTCTTGAA
GAAATTTTCCCCAGCAACATACTGATTCCAAGCTATATGGTTTTAAGAAGATTAGCTCTA
TCTAAACTACCCAAGCTTAAGCATTTGTGGAGTGAAGAATGCTCACAAAACAATATCACC
TCAGTTCTTCAAGATTTGTCTTTTCTAAGAATTTCAGAATGTGGAAGATTGAGTAGTTTA
CTGTCGTCAATAGTGTGTTTTACAAACTTGAAACATCTTCGGGTTTATAAATGTGATGGA
CTAACCCATTTGCTGAATCCTTCGGTGGCTACAACGCTTGTGCAACTTGAACATTTGAGA
ATACACGAATGCAAAAGGATGAGTAGTGTAATTGAGGGAGGATCAACCGAAGAAGATGGA
AATGATGAAATTATTGTATTCAACAACCTACAACATTTAAGCATTTTTAATTGTTCCAAC
CTAACAAGCTTTTATTGTGGGAGATGCATCATTAAATTTCCATGTTTGAGGAAAGTATAC
ATTTGGGACTGTCCTGAAATGAAGGTCTTTTCGCTTGGAATTGTAAGCACACCTCGATTG
AAATATAAAAATTTTTATTTAAAGAATGATTACGATGATGAACGGTGTCATCCAAAATAT
CCCAAAGATATGTTGGTGGAAGATATGAATGTCATCACCAGAGAATATTGGGAGGATAAT
GTTGATACCAGAATTCCAAATTTATTTGCCGAACAGAGTTCGGAGGAAAACCAATATGAA
AATTCTTCTTCTTCAAACAATAATGTTGAGAAAGAATAA

>PMW-WMR29 5 rep 1532aa
MDILISVTAKIAEYTVEPVGRQLGYVFFIRSNFQKLKTQVEKLKITRESVQHKIHSARRN
AEDIKPAVEEWLKKVDDFVRESDEILANEGGHGGLCSTYLVQRHKLSRKASKMVDEVLEM
KNEGESFDMVSYKSVIPSVDCSLPKVPDFIDFESRKSIMEQIMDALSDGNVHRIGVYGMG
GVGKTMLVKDILRKIVESKKPFDEVVTSTISQTPDFRSIQGQLADTLGLKLEQETIEGRA
PILRKRLKMERSILVVLDDVWENIDLETIGIPSVEDHTGCKILFTTRNKHLISNQMCANK
IFEIKVLGEDESWNLFKTMAGETVEASDLKPIAIQIVRECAGLPIAITTVAKALRNKPSD
IWNDALNQLKSVDVGVANIGEMERKVYLPLKLSYDCLGYEEVKLLFLLCSMFPEDFTIDV
EELHVYAMGMGFLHGVDTVEKGRCRIKKLVDDLISSSLLQQYSEYRCNYVKMHDMVRDVA
LLIASQNDHIRILSYVKSLNEEWKEDRLSGNHTTVSIDGLHYPLPKLMLPKVQLLRLVGH
YCGGINNRVSVVETFFEEMKELKGLVLENVNISLMQRTSDLYSLANIRVLRLQRCQLLGS
IDWIGELKKLEILDFIGSNISQIPTTMSQLTQLKVLNLSFCEQLEVIPPNILSKLTKLEE
LNLENFDGWEGEEWYEGRKNASLSELKCLRHLYALNLTIQDEEIMPKDLFLAEELKLQKF
NICIGYQSKLKYTSGPTNRIKNFIAIKMESGRCLDNWIKNLLKRSDNVFLEGSVCSKVLH
SELVTLPNLEKLEIVNAESLKMIWSNNVPILNSFSKLEEIRIWSCNNLQKVFFLPNMMGI
LTCLKVLEIEHCELLEGIFEVQEPISVVESNNVPILNSFSKLEEIRISSCNNLQKVLFPP
NMMGILTCLKVLEIEHCELLEGIFEVQEPISVVESNNVPILNSFSKLEEISICLCNNLQK
VLFPPNMMGILTCLKVLEIRDCELLEGIFEVQEPISVVESNNVPILNSFSKLEEIKISLC
NNLQKVLFPPNMIGILTCLKVLEIGNCELLEGIFEVQEPISVVESNNVPILNSFSKLEEI
RICSCNNFQKVLFPANMMGILTCLKVLKIEHCELLEGIFEVQEPISVVEASPIVLQNLSR
LELYNLPNLEYVWSKNPCELLSLENIKILTIDKCPRLRREYSVKILKPLEDVSIDIKQLM
KVIEKEKSADHNMLESKQWETSSSSKDGVLRLGDGSKLFPNLKSLKLYGFVDYNSTHLPM
EMLQILFQLEVFELEGAFLEEIFPSNILIPSYMVLRRLALSKLPKLKHLWSEECSQNNIT
SVLQDLSFLRISECGRLSSLLSSIVCFTNLKHLRVYKCDGLTHLLNPSVATTLVQLEHLR
IHECKRMSSVIEGGSTEEDGNDEIIVFNNLQHLSIFNCSNLTSFYCGRCIIKFPCLRKVY
IWDCPEMKVFSLGIVSTPRLKYKNFYLKNDYDDERCHPKYPKDMLVEDMNVITREYWEDN
VDTRIPNLFAEQSSEENQYENSSSSNNNVEKE


>WMR29-Vatx-4rep (R65aa) 6411 bp DNA
ATGGACATCCTTATTTCAGTCACCGCAAAAATTGCTGAATACACTGTTGAGCCTGTTTTA
CGCCAACTTCGTTATGTATTTTTCATTCGTTCCAACTTTCGAGAACTTAAGACTCAAATA
GAAAAGCTGAAGATTACAAGAGAATCTGTGCTACACAacATcCaTTATGCAAGAAGAAAT
GCTGAAGACATAAAACCTGCCGTTGAGGAATGGTTGAAAAAGGTTAATGACATTGTTGGA
AAATCTGAGGAGATATTAGCCTATGAAGGTGGACATGGTAAACTGTGTTCCACCAATTTG
GTCCAACGACACAAGTTAAGTAGAAAAGCAAGCAAAATGGCCTATGAGGTTGGTGAGATG
AACACCGAGGGGAAAAGTTTTGATACAGTATCCTACAAAATTGTTATCCCATCGGTTGGT
TGTTCACCGACAAAAGTACCTGACTTTCTTGATTTTGACTCAAGAAAGTCAATTGTGAAA
CAAATCATGGATGCACTCTCTGAAGATAATGTCCATAGGATCGGAGTGCACGGGATGGGG
GGTGTTGGAAAAACAATGCTAGTGAATGAAATTTTAAGAAAAATTGGGGAGAGTAAGAAG
CTTTTTGACGAGGTGGTAACATCTACGATCAGCCAAACATCAGATTTTAAAAGAATTCAA
GGAGAACTAGCTGACAAGCTAGGTTTGAAATTCGAACAAGAAACAATAAAAGGAAGGGCT
TCTATTCTAGAAAAGAGGTTGAAGATGGAGAGAAGTATCCTAGTCGTGTTGGATGATGTC
TGGGAGAATATTGATTTGAAAGATATAGGAATTCCAAGTGTtGAAGaTCATACGGGATGC
AAGatcTTGTTTACCACTAGGAATAAAGATTTGATCTCAAATCAAATGTGCGCCAATAAA
ATTTTTGAGATAAAAGTTTTAGGAGAAGATGAGTCATGGAATTTATTTAAGACaATGGCA
GGTGAAATTGTGGAAGCAAGAGATTTGAAGCCTATAGCCaTTCAAATTGTGAGAGAATGT
GCAgGTTTGCCTATTGCTATTACTACTGTTGCTAAGGCATTACGAAATAAACCATCCGAC
ATTTGGAATGATGCCTTAAATCAGCTTAAAAGTGTTGATGTGGGTATTGCAAACATTGGA
GAAATGGAAAGGAGAGTGTATTTGCCACTAAAACTGAGTTATGATTACTTGGGATATGAA
GAGGTGAAGTTATTATTCTTGTTATGCAGCATGTTTCCAGAAGACTTTACCATTGACGAG
GAAGAGTTGCATGTATATGCCATAGGCATGGGATTCTTACATGGTGTTAATACTGTGGAA
AAAGTACGATGTAGGATTAAAAAATTGGTTGAGGATCTTATATCTTCTTCTTTGCTTCAA
CAATATTCTGAGTATGGATGCAATTATGTGAAAATGCATGATATGATTCGTGATGTAGCC
CTATCAATTGCATCTAAGAATGAACACGTACGTACATTGAGCTACGTGAAAAGATCGAAT
GAAGAAtGGGAAGAAGAGAAACTATCGGGTAATCATACCGCAgTGTTCATTGATGgtTTA
CATTATCCTCTCCCGAAGTTAACGTTACCCAAAGTTCAATTATTAAGGTTAGTTGGACAA
TCTTGGGAACATAAGTTTGTGTCGGTGGTAGAAACTTTGTTTGAAGAAATGAAAGAGCTC
AAAGGTTTAGTATTAGAAAACGTAAATATATCATTGATGCAACGACCATTTGATCTTTAC
TCCTTAGCAAACATCAGAGTAtTACTTTTGCAAAGATGTCAATTATTAGGGAGCATAGAT
TGGATTGGTGAATTAAAAAAGCTTGAAATTCTTGATTTTAGTGAATCCAACATCACACAA
ATTCCTACAACCATGAGCCAATTGACACAGCTAAAAGTGTTGAATTTATCTTCTTGTGAA
GAACTCGAGGTAATTCCACCAAATATTCTTTCAAAGTTGACAAAATTGGAAGAATTAAAT
CTGGAAACTTTTGATAGATGGGAAGGAGAAGAATGGTATGAAGGAAGGAAAAATGCTAGC
CTTTCTGAACTCAAGTGCTTGCGACATCTTTATGCTTTAAATTTAACCATTCAAGATGAA
GAAATTATGCCAAAAGATTTGTTTTTAGCTGAGGAGTTGAAGCTTCAAAAATTCAACATT
TGTATTGGTTGCCAATCAATGTATACTTTTGGACCCCCGAACAGAATCAAAAACTTCATT
GCAATGGAGATGGAATCAGGAAGGTGCTTGGATGATTGGATAAAAAATTTGTTAAAGAGG
TCGGACAATGTGTGTTTGAAAGGATCAATTTGTTCAAAGGTTCTCCACTCAGAATTGGTA
GGTACAAATGACTTCGTAAATTTGAAGTATCTCTATCTTTATGATAATTCAAAATTTCAA
TATTTTATCAACGTTAGCAATACCATCAACATTGAAGAATCATTTTTTAGTGAAATGGTA
AATTTCATCAACACATTTTTCTATGTTTCTATATACACATCAAAATTTATAAATCACCTG
TTTGTACATTTTTATTGTTCCTTCCACAAGTTCCTTCTAACATTTGTTGTTAGTAATGAT
ATTAGGGATAAGATTCTATTCTTCTTTGTTTTAGAAGGCTCTTCTCTTGGCGTAGAGAGA
CTCTTTCTTGTTTCATACATTAATGATAATATAAAGTATATAAATGCATGTCAGGTGATA
TTCCAAGAAAATTTAAAGAAGTTTATTAGATATTTCCTATCTAAGGAAGCACATTTGAAG
TAATCATTTTACACAATTTGTTATGGTAATTTTAAAACACTATATAAATTATATGTTGTT
AGTTAGCATCAGTTGTGATGATATGGTTAATTACGTTGTCACAAACTGAACTTTTAAGGA
CGTAAATttgTAGGTATCACTTCCTAAtTTgGAGAAGTTGGAAATTGTGAATGCAGAGAG
TTTGAAGATGATATGGAGCAATAACGTGCCAATTCTTAATTCCTTTTCCAAACTCGAGGA
AATAAAAATTTGTTCATGCAACAATCTTCAAAAAGTATTATTTCCTTCAAATATGATGGA
CATTCTTACATGCCTTAAAGTCTTAGATATTAGAGATTGTGAATTGTTGGAAGGGATATT
TGAAGTGCAAGAGCCAATTAGTGTTGTTGAGAGCAATAATGTACCCATTCTTAATTCCTT
TTCCAAACTCGAGGAAATAAGAATTTGTTCATGCAACAATCTTCAAAAAGTATTATTTCC
TCCAAATATGATGGGCATTCTTCCATGCCTTGAAGTCTTAGATATTAGAGGTTGTGAATT
GTTGGAAGGGATATTTGAAGTGCAAGAGCCAATTAGTGTTGTTGAGAGCAATAATGTACC
CATTCTTAATTCCTTTTCCAAACTCGAGGAAATAAGAATTTGGTCATGCAACAATCTTCA
AAAAGTATTATTTCCTTCAAATATGATGGACATTCTTACATGCCTTAAAGTCTtGGATAT
TAGAGATTGTGAATTGTtGGAAGGGATATTTGAAGTGCAAGAGCCAATTAGTGTTGTTGA
GAGCAATAATGTACCCATTCTTAATTCCTTTTCCAAACTCGAGGAAATAAGAATTTGGTC
ATGCAACAATCTTCAAAAAGTATTATTTCCTTCAAATATGATGGACATTCTTACATGCCT
TAAAGTCTTAGATATTAGAGATTGTGAATTGTTGGAAGGGATATTTGAAGTGCAAGAGCC
AATTAGTGTTGTTGAAGCGAGTCCTATCGTGCTCCAAAATTTAAGTAGGTTGAAATTATA
TAATCTTCCAAACCTTGAGTACCTGTGGAGCAAAAATCCTTGTGAGCTTCTAAGTTTGGA
AAATATAAAAATTTTGACCATTGAGGAATGTCCAAGACTTAGAAGAGAATACTCAGTCAA
AATCAAGCCACTTGAAGATGTAAGCATAGATATCAAACAATTGATGAAGGTTATTGAGAA
GGAAAAGTCAGCAGATCATAATATGTTGGAATCAAAGCAATGGGAGACTTCATCTTCTTC
TAAGGTACGTATATATTCTACTACAAAACATGTTTGTTCAATTTAATTTTCAGAAAATAA
ATTGTTTTCAAGACCTTAGTTGAACAGAATTGGTTCTGTTAGTTGAACAGAGTTTTAAAG
AAAACAAATTATTATGTTTGTTCTAAAATCCTATGGAAATTAGTGTTATTAAGGGTTAAT
TATTTACCTGACAAAAGAATAAGCAATGTTGGGTGGCTTTCATTTTTATGAAAATTGGCT
AAAATACATTTAAAAAATTGGGTGACTTTCAAACTTTCTAATTTTTTTCAAAATAACTTA
TTTTTTGAATTAAACACTCCAAAATATAATTCAAACACCTCATAAATTAATTAGTTATAT
TATTAATAACCAGTTATTACCCTCCATTAATTAATTTTAGTTAGTTGGAGTTCAATTAGT
TTTAATGAAAACAATAATATATTTTTATAGGCAATATACAATAATGAAAGTAAGAAAAGA
AGACAAAAAAAAAATGATATGTTAATTAGAATTTACATAAGGAACGATCTTATTAAAGCT
AATCTCTATCGTTATAGTTTTTTAATTATATTAAATATAGTAAGTAAGCCATTATAATAA
TTGAATTTTTTGGTACCAAATTAATTAAACTAATTCTTTTTACTAATTATTGAATATTTA
AGATATTTTTGGCTAATTAATTAATAATTTGTGTGGATATATAAGTTATTATTGcATTTA
TTTaATAGATTTTGATCATCAGGATGGGGTTCTACGGCTGGGAGATGGTTCTAAGTTGTT
TCCAAATCTTAAAAGTTTGAAGCTATATGGTTTTGTTGATTATAACTCAACCCATTTACC
AATGGAAATGTTGCAAATCTTATTCCAACTTGAAGACTTTGAATTGGAAGGAGCATTTAT
TGAAGAAATTTTCCCCAGCAATATACTGATTTCAAGCGATATGGTTTTAAGAAGATTGAG
ACTATATAAACTACCCAAGCTTAAGCATTTGTGGAGTGAAGAATGCTCACAAAATAATAT
TACCTCAGTTCTTCAACATTTGACTGATGTATCCATTTCCGAATGTGGTGGATTGAGTAG
TTTAGTGTCATCATTGGTGTGTTTTACAAACTTGAAACATCTTCATGTGAATAAATGTCA
TAGACTAACCCATTTGCTGAATCCTTCGGTGGCTACAACGCTTGTGCAACTTGAAGGTTT
GACAGTAAAAGAATGCAAAAGGATGAGTAGTGTAATTGAGGGAGGATCAACCGAAGAAGA
TGGAAATGATGAAATTATTGTATTCAACAACCTACGCAATTTAAGCATTACTTCTTGTTC
CAACATAACAAGCTTTTATTGTGGGAGATGCATCATTAAATTTCCATGTTTGGAGGACGT
ATACATTATCGAATGTCCTGAAATGAAGGTCTTTTCGCTTGGAACTGTAAGCACACCTGA
TTTAAAATATACAAATGTTTATTTAATAAATGATTACGGTTATATACTGTATCATCCAAA
ATATCCCAAAGATATGTTGGTGGAAGATATGAATGTCATCATCAGAGAATATTGGGAGGA
TAATGTTGATACCAGAATTCCAAATTTATTTGCCGAACAGGTTAGTATATTTAATTACCT
TTTCCATATTGGTAATAATTAATTTTTACTATTTGTGTGTTGGAGTATGAACTTTAATGA
ATTTATTTAATTCACTAGAAGAAATCTGGTCTTTAATGTCGGGTGGAAAAAATGAAAAAT
AAGCTTTAATGTCGGTTTTCAAAAGXNNNNNNNNNNNNNNNNNNNNNNNNNNNNNNNNNN
NNNNNNNNNNNNNNNNNNNNNNNNNNNNNNNNNNNNNNNNNNNNattTTTTAGAACCGAC
ATTAAAGGTCTTTTTATTTTATTTTTTATTTTTTTAATTTTGTAAAAAGTTGAATTTTTC
TCTCTCTTACTTTACTCTTTTCTCCTTTCTTCTCTACCAAACCCTACACTTTACTCTTTT
CTCCTTTCTTCTCTACCAAACCCTACCAAGGTTTTCTCTCAACATTTCTTCCCTTTCTTG
CTTTCTCAATCTCATCACTTTCTCCCCTCTCTTCTCTGATCAGTCGCCAACGCCTGTGAA
CTCGTCGCCGTGCTATCATGGGAGGCAGCTTCTTCCGTTGCGGCATCGCGCTCGTGCCTC
ACGTGGAACACTCACCCTCCTCACCACCGGCACGTTACCGGCTCGGGATGTCCGGTAAAT
GAATATAAAAAATATTAAATATTATATTTCTTGCGTATTGTGTGGTTCTGGATTGAGAGA
GTGGAAGAATTCAGTAATGTTGCGTATTGTGTGGTTCTGGATTGATAGAGTTTGGAGGAA
AACCAATATGAAAATTCTTCTTCTTCGAACAATAATGTTGAGAAAGAATAA

>WMR29-Vatx-4rep 4389 bp CDS
ATGGACATCCTTATTTCAGTCACCGCAAAAATTGCTGAATACACTGTTGAGCCTGTTTTA
CGCCAACTTCGTTATGTATTTTTCATTCGTTCCAACTTTCGAGAACTTAAGACTCAAATA
GAAAAGCTGAAGATTACAAGAGAATCTGTGCTACACAacATcCaTTATGCAAGAAGAAAT
GCTGAAGACATAAAACCTGCCGTTGAGGAATGGTTGAAAAAGGTTAATGACATTGTTGGA
AAATCTGAGGAGATATTAGCCTATGAAGGTGGACATGGTAAACTGTGTTCCACCAATTTG
GTCCAACGACACAAGTTAAGTAGAAAAGCAAGCAAAATGGCCTATGAGGTTGGTGAGATG
AACACCGAGGGGAAAAGTTTTGATACAGTATCCTACAAAATTGTTATCCCATCGGTTGGT
TGTTCACCGACAAAAGTACCTGACTTTCTTGATTTTGACTCAAGAAAGTCAATTGTGAAA
CAAATCATGGATGCACTCTCTGAAGATAATGTCCATAGGATCGGAGTGCACGGGATGGGG
GGTGTTGGAAAAACAATGCTAGTGAATGAAATTTTAAGAAAAATTGGGGAGAGTAAGAAG
CTTTTTGACGAGGTGGTAACATCTACGATCAGCCAAACATCAGATTTTAAAAGAATTCAA
GGAGAACTAGCTGACAAGCTAGGTTTGAAATTCGAACAAGAAACAATAAAAGGAAGGGCT
TCTATTCTAGAAAAGAGGTTGAAGATGGAGAGAAGTATCCTAGTCGTGTTGGATGATGTC
TGGGAGAATATTGATTTGAAAGATATAGGAATTCCAAGTGTtGAAGaTCATACGGGATGC
AAGatcTTGTTTACCACTAGGAATAAAGATTTGATCTCAAATCAAATGTGCGCCAATAAA
ATTTTTGAGATAAAAGTTTTAGGAGAAGATGAGTCATGGAATTTATTTAAGACaATGGCA
GGTGAAATTGTGGAAGCAAGAGATTTGAAGCCTATAGCCaTTCAAATTGTGAGAGAATGT
GCAgGTTTGCCTATTGCTATTACTACTGTTGCTAAGGCATTACGAAATAAACCATCCGAC
ATTTGGAATGATGCCTTAAATCAGCTTAAAAGTGTTGATGTGGGTATTGCAAACATTGGA
GAAATGGAAAGGAGAGTGTATTTGCCACTAAAACTGAGTTATGATTACTTGGGATATGAA
GAGGTGAAGTTATTATTCTTGTTATGCAGCATGTTTCCAGAAGACTTTACCATTGACGAG
GAAGAGTTGCATGTATATGCCATAGGCATGGGATTCTTACATGGTGTTAATACTGTGGAA
AAAGTACGATGTAGGATTAAAAAATTGGTTGAGGATCTTATATCTTCTTCTTTGCTTCAA
CAATATTCTGAGTATGGATGCAATTATGTGAAAATGCATGATATGATTCGTGATGTAGCC
CTATCAATTGCATCTAAGAATGAACACGTACGTACATTGAGCTACGTGAAAAGATCGAAT
GAAGAAtGGGAAGAAGAGAAACTATCGGGTAATCATACCGCAgTGTTCATTGATGgtTTA
CATTATCCTCTCCCGAAGTTAACGTTACCCAAAGTTCAATTATTAAGGTTAGTTGGACAA
TCTTGGGAACATAAGTTTGTGTCGGTGGTAGAAACTTTGTTTGAAGAAATGAAAGAGCTC
AAAGGTTTAGTATTAGAAAACGTAAATATATCATTGATGCAACGACCATTTGATCTTTAC
TCCTTAGCAAACATCAGAGTAtTACTTTTGCAAAGATGTCAATTATTAGGGAGCATAGAT
TGGATTGGTGAATTAAAAAAGCTTGAAATTCTTGATTTTAGTGAATCCAACATCACACAA
ATTCCTACAACCATGAGCCAATTGACACAGCTAAAAGTGTTGAATTTATCTTCTTGTGAA
GAACTCGAGGTAATTCCACCAAATATTCTTTCAAAGTTGACAAAATTGGAAGAATTAAAT
CTGGAAACTTTTGATAGATGGGAAGGAGAAGAATGGTATGAAGGAAGGAAAAATGCTAGC
CTTTCTGAACTCAAGTGCTTGCGACATCTTTATGCTTTAAATTTAACCATTCAAGATGAA
GAAATTATGCCAAAAGATTTGTTTTTAGCTGAGGAGTTGAAGCTTCAAAAATTCAACATT
TGTATTGGTTGCCAATCAATGTATACTTTTGGACCCCCGAACAGAATCAAAAACTTCATT
GCAATGGAGATGGAATCAGGAAGGTGCTTGGATGATTGGATAAAAAATTTGTTAAAGAGG
TCGGACAATGTGTGTTTGAAAGGATCAATTTGTTCAAAGGTTCTCCACTCAGAATTGGTA
TCACTTCCTAAtTTgGAGAAGTTGGAAATTGTGAATGCAGAGAGTTTGAAGATGATATGG
AGCAATAACGTGCCAATTCTTAATTCCTTTTCCAAACTCGAGGAAATAAAAATTTGTTCA
TGCAACAATCTTCAAAAAGTATTATTTCCTTCAAATATGATGGACATTCTTACATGCCTT
AAAGTCTTAGATATTAGAGATTGTGAATTGTTGGAAGGGATATTTGAAGTGCAAGAGCCA
ATTAGTGTTGTTGAGAGCAATAATGTACCCATTCTTAATTCCTTTTCCAAACTCGAGGAA
ATAAGAATTTGTTCATGCAACAATCTTCAAAAAGTATTATTTCCTCCAAATATGATGGGC
ATTCTTCCATGCCTTGAAGTCTTAGATATTAGAGGTTGTGAATTGTTGGAAGGGATATTT
GAAGTGCAAGAGCCAATTAGTGTTGTTGAGAGCAATAATGTACCCATTCTTAATTCCTTT
TCCAAACTCGAGGAAATAAGAATTTGGTCATGCAACAATCTTCAAAAAGTATTATTTCCT
TCAAATATGATGGACATTCTTACATGCCTTAAAGTCTtGGATATTAGAGATTGTGAATTG
TtGGAAGGGATATTTGAAGTGCAAGAGCCAATTAGTGTTGTTGAGAGCAATAATGTACCC
ATTCTTAATTCCTTTTCCAAACTCGAGGAAATAAGAATTTGGTCATGCAACAATCTTCAA
AAAGTATTATTTCCTTCAAATATGATGGACATTCTTACATGCCTTAAAGTCTTAGATATT
AGAGATTGTGAATTGTTGGAAGGGATATTTGAAGTGCAAGAGCCAATTAGTGTTGTTGAA
GCGAGTCCTATCGTGCTCCAAAATTTAAGTAGGTTGAAATTATATAATCTTCCAAACCTT
GAGTACCTGTGGAGCAAAAATCCTTGTGAGCTTCTAAGTTTGGAAAATATAAAAATTTTG
ACCATTGAGGAATGTCCAAGACTTAGAAGAGAATACTCAGTCAAAATCAAGCCACTTGAA
GATGTAAGCATAGATATCAAACAATTGATGAAGGTTATTGAGAAGGAAAAGTCAGCAGAT
CATAATATGTTGGAATCAAAGCAATGGGAGACTTCATCTTCTTCTAAGGATGGGGTTCTA
CGGCTGGGAGATGGTTCTAAGTTGTTTCCAAATCTTAAAAGTTTGAAGCTATATGGTTTT
GTTGATTATAACTCAACCCATTTACCAATGGAAATGTTGCAAATCTTATTCCAACTTGAA
GACTTTGAATTGGAAGGAGCATTTATTGAAGAAATTTTCCCCAGCAATATACTGATTTCA
AGCGATATGGTTTTAAGAAGATTGAGACTATATAAACTACCCAAGCTTAAGCATTTGTGG
AGTGAAGAATGCTCACAAAATAATATTACCTCAGTTCTTCAACATTTGACTGATGTATCC
ATTTCCGAATGTGGTGGATTGAGTAGTTTAGTGTCATCATTGGTGTGTTTTACAAACTTG
AAACATCTTCATGTGAATAAATGTCATAGACTAACCCATTTGCTGAATCCTTCGGTGGCT
ACAACGCTTGTGCAACTTGAAGGTTTGACAGTAAAAGAATGCAAAAGGATGAGTAGTGTA
ATTGAGGGAGGATCAACCGAAGAAGATGGAAATGATGAAATTATTGTATTCAACAACCTA
CGCAATTTAAGCATTACTTCTTGTTCCAACATAACAAGCTTTTATTGTGGGAGATGCATC
ATTAAATTTCCATGTTTGGAGGACGTATACATTATCGAATGTCCTGAAATGAAGGTCTTT
TCGCTTGGAACTGTAAGCACACCTGATTTAAAATATACAAATGTTTATTTAATAAATGAT
TACGGTTATATACTGTATCATCCAAAATATCCCAAAGATATGTTGGTGGAAGATATGAAT
GTCATCATCAGAGAATATTGGGAGGATAATGTTGATACCAGAATTCCAAATTTATTTGCC
GAACAGAGTTTGGAGGAAAACCAATATGAAAATTCTTCTTCTTCGAACAATAATGTTGAG
AAAGAATAA

>WMR29-Vatx-4rep 1462aa
MDILISVTAKIAEYTVEPVLRQLRYVFFIRSNFRELKTQIEKLKITRESV
LHNIHYARRNAEDIKPAVEEWLKKVNDIVGKSEEILAYEGGHGKLCSTNL
VQRHKLSRKASKMAYEVGEMNTEGKSFDTVSYKIVIPSVGCSPTKVPDFL
DFDSRKSIVKQIMDALSEDNVHRIGVHGMGGVGKTMLVNEILRKIGESKK
LFDEVVTSTISQTSDFKRIQGELADKLGLKFEQETIKGRASILEKRLKME
RSILVVLDDVWENIDLKDIGIPSVEDHTGCKILFTTRNKDLISNQMCANK
IFEIKVLGEDESWNLFKTMAGEIVEARDLKPIAIQIVRECAGLPIAITTV
AKALRNKPSDIWNDALNQLKSVDVGIANIGEMERRVYLPLKLSYDYLGYE
EVKLLFLLCSMFPEDFTIDEEELHVYAIGMGFLHGVNTVEKVRCRIKKLV
EDLISSSLLQQYSEYGCNYVKMHDMIRDVALSIASKNEHVRTLSYVKRSN
EEWEEEKLSGNHTAVFIDGLHYPLPKLTLPKVQLLRLVGQSWEHKFVSVV
ETLFEEMKELKGLVLENVNISLMQRPFDLYSLANIRVLLLQRCQLLGSID
WIGELKKLEILDFSESNITQIPTTMSQLTQLKVLNLSSCEELEVIPPNIL
SKLTKLEELNLETFDRWEGEEWYEGRKNASLSELKCLRHLYALNLTIQDE
EIMPKDLFLAEELKLQKFNICIGCQSMYTFGPPNRIKNFIAMEMESGRCL
DDWIKNLLKRSDNVCLKGSICSKVLHSELVSLPNLEKLEIVNAESLKMIW
SNNVPILNSFSKLEEIKICSCNNLQKVLFPSNMMDILTCLKVLDIRDCEL
LEGIFEVQEPISVVESNNVPILNSFSKLEEIRICSCNNLQKVLFPPNMMG
ILPCLEVLDIRGCELLEGIFEVQEPISVVESNNVPILNSFSKLEEIRIWS
CNNLQKVLFPSNMMDILTCLKVLDIRDCELLEGIFEVQEPISVVESNNVP
ILNSFSKLEEIRIWSCNNLQKVLFPSNMMDILTCLKVLDIRDCELLEGIF
EVQEPISVVEASPIVLQNLSRLKLYNLPNLEYLWSKNPCELLSLENIKIL
TIEECPRLRREYSVKIKPLEDVSIDIKQLMKVIEKEKSADHNMLESKQWE
TSSSSKDGVLRLGDGSKLFPNLKSLKLYGFVDYNSTHLPMEMLQILFQLE
DFELEGAFIEEIFPSNILISSDMVLRRLRLYKLPKLKHLWSEECSQNNIT
SVLQHLTDVSISECGGLSSLVSSLVCFTNLKHLHVNKCHRLTHLLNPSVA
TTLVQLEGLTVKECKRMSSVIEGGSTEEDGNDEIIVFNNLRNLSITSCSN
ITSFYCGRCIIKFPCLEDVYIIECPEMKVFSLGTVSTPDLKYTNVYLIND
YGYILYHPKYPKDMLVEDMNVIIREYWEDNVDTRIPNLFAEQSLEENQYE
NSSSSNNNVEKE

>WMR29-Vaty-3rep (R65aa) 5722 bp DNA
ATGGACATCCTTATTTCAGTCACTGCAAAAATTGCTGAATACACTGTTGAGCCTGTTGGA
CGCCAACTTGGTTATGTATTTTTCATTCGTTCCAACTTTCAAAAACTTAAGACTCAAGTA
GAAAAGCTGAAGATTACAAGAGAGTCTGTGCAACACAAGATCCATAGTGCAAGAAGAAAT
GCTGAAGACATAAAACCTGCCGTTGAGGAATGGTTGAAAAAGGTCGATGACTTTGTTCGA
GAATCTGACGAGATATTAGCCAATGAAGGTGGACATGGTGGACTCTGTTCCACCTATTTG
GTCCAACGACACAAGTTAAGTAGAAAAGCAAGCAAAATGGTAGATGAGGTTCTTGAGATG
AAAAATGAGGGGGAAAGTTTTGATATGGTATCCTATAAAAGTGTTATCCCATCAGTTGAT
TGTTCACTTCCAAAAGTGCCTGACTTTATTGACTTTGAGTCAAGAAAGTCGATTATGGAA
CAAATCATGGATGCACTATCTGATGGTAATGTCCATAGGATTGGAGTATATGGGATGGGG
GGTGTTGGCAAAACAATGCTAGTGAAGGATATTTTAAGAAAAATTGTGGAGAGTAAGAAG
CCTTTTGATGAGGTGGTAACATCCACGATCAGCCAAACACCAGATTTTAGAAGTATCCAA
GGACAACTAGCTGACAAGCTAGGTTTGAAATTCGAACAAGAAACAATAGAAGGAAGGGCT
ACTATTCTACGAAAGAGGTTAAAGATGGAGAGAAGTATCCTAGTTGTGTTGGATGATGTT
TGGGAGTATATTGATTTGGAAACTATAGGAATTCCAAGTGTTGAAGATCATACGGGGTGC
AAGATCTTGTTTACCACTAGGATTAAACATTTGATCTCAAATCAAATGTGCGCCAATAAA
ATTTTTGAGATAAAAGTTTTAGGAAAAGATGAGTCATGGAATTTATTTAAGGCAATGGCA
GGTGACATTGTTGATGCGAGTGGTTTGAAGCCTATAGCCATTCGAATTGTGAGAGAATGT
GCAGGTTTGCCTATTGCTATTACTACTGTTGCTAAGGCATTACGAAATAGACCTTCCGAC
ATTTGGAATGATGCCTTAGATCAGCTTAAAAGTGTTGATGTGGGTATGGCAAACATTGGA
GAAATGGAAAAGAAAGTGTATTTGTCACTAAAACTGAGTTACGATTGCTTGGGATATGAA
GAGGTGAAGTTATTATTCTTGTTATGCAGCATGTTTCCAGAAGACTGTAGCATTGACGTG
GAAGGGTTGCATGTATATGCCATGGGCATGGGATTCTTACATGGTGTTGATACTGTGGTA
AAAGGACGACGTAGGATAAAAAAATTGGTTGATGATCTTATATCTTCTTCTTTGCTTCAA
CAATATTCTGAGTATGGGTGCAATTATGTGAAAATGCATGATATGGTTCGTGATGTAGCC
CTATTAATTGCATCTAAGAATGAACACGTACGTACATTGAGCTATGTGAAAAGATCGAAT
GAAGAATGGGAAGAAGAGAAACTATTGGGTAATCATACTGCAGTGTTCATTGATGGTTTA
CATTATCCTCTCCCGAAGTTAACGTTACCCAAAGTTCAATTATTAACGTTAGTTGGACAA
TCTTGTTGGGAACATAATAAGCGTGTGTCGGTGGTAGAAACTTTTTTTGAAGAAATGAAA
GAGCTCAAAGGTTTAGTATTAGAAAACGTAAATATATCATTGATGCAACGAACATCTGAT
CTTTACTCCTTAGCAAACATCAGAGTATTACGTTTGCAAAGCTGTAATTTATTAGGGAGC
ATAGATTGGATTGGTGAATTAAAAAAGCTTGAAATTCTTGATTTTAGAGGATCTAACATC
ACACAAATTCCTACAACCATGAGCCAATTGACACAACTCAAAGTGTTAAATTTATCTTCT
TGTCATCAACTCAAGGTAATTCCACCAAATATTCTTTCAAAGTTGACAAAACTGGAAGAA
TTAAGTCTGGAAACTTTTGATAGATGGGAAGGAGAGGAATGGTATGAAGGAAGGAAAAAT
GCTAGCCTTTCTGAACTCAAGTGCTTGCGACATCTTTATGCTTTAAATTTAACCATTCAA
GATGAAGAAATTATGCCAAAAGATTTGTTTTTAGCTGAGGAGTTGAAGCTTCAAAAATTC
AACATTTGTATTGGTTACCAAAGCAAATTAAAGTATACTTTTGGACCCACAAACAGAATC
AAAAACTTCATTGCAATCAAGATGGAATCAGGAAGGTGCTTGGATAATTGGATAAAAAAT
TTGTTAAAGAGGTCGGACAATGTGTTTTTGGAAGGATCAATTTGTTCAAAGGTTCTCCAC
TCAGAATTGGTAGGTGCAAATGACTTCGTAAATTTGAAGTATCTCTACCTTTATTATAAT
TCAAAATTTCAACATTTTATCAACGTTAGCAATACCATCAACATTGAGGAATCATTTTTT
AGTGAAATGGTAAATTTCATCAACACATTTTTCTATGTTTCTATATACACATCAAAATTT
ATAAATCACCTGTTTGTTCATTTTTATTGTTCCTTCCACAAGTTCCTTCTAACATTTGTG
GTTAGTAATGATAGTAGTGATAAGATTCTATTCTTCTTTGTTTTAGAAGGCTCTTCTCTT
GGTGTAGAGAGACTCTTTCTTGTTTCATACATTAATGATAATATATAATTTTAGACTTCT
AAAATATATAAATGCATGTCAGGTGATATTCCAAGAAAATTTAAAGAAGTTTATTAGATA
TTTCCTATCTAAGGAAGCAGATTTGAAGTAATCATTTTACACAATTTGTTATGGTAATTT
TAAAACACTATATAAATTATATGTTGTTAGTTAGCATCAGTTGTGATGATATGGTTAATT
ACGTTGTCACAAACTGAACTTTTAAGGACGTAAATTTGTAGGTATCGCTTCCTAATTTGG
AGAAGTTGGAAATTGTGAATGCAAAGAGTTTGAAGATGATATGGAGCAATAACGTGCCAA
TTCTTAATTCCTTTTCCAAACTCGAGGAAATAAAAATTTATTCATGCAACAATCTTCAAA
AAGTATTATTTCCTCCAAATATGATGGACATTCTCACATGCCTTAAAGTCTTAGAGATCA
AAAATTGTGATTTGTTGGAAGGGATATTTGAAGCGCAAGAGCCAATTAGTGTTGTTGAGA
GCAATAATTTACCCATTCTTAATTCCTTTTCCAAACTCGAGGAAATAAGAATTTGGTCAT
GCAACAATCTTCAAAAAGTATTATTTCCTTCAAATATGATGGGCATTCTTCCATGCCTTA
AAGTCTTAGATATTAGAGGTTGTGAATTGTTGGAAGGGATATTTGAAGTGCAAGAGCCAA
TTAGTGTTGTTGAGAGCAATAGTGTACCCATTCTTAATTCCTTTTCCAAACTCGAGAAAA
TAAGAATTTGGTCATGCAACAATCTTCAAAAAATATTATTTCCTTCAAATATGATGGGCA
TTCTTACATGCCTTAAAGTCTTAGAGATCAGAGATTGTGAATTGTTGGAAGGGATATTTG
AAGTGCAAGAGCCAATTAGTGTTGTTGAAGCGAGTCCTATCGTGCTCCAAAATTTAATTA
GGTTGGAATTATATAATCTTCCAAACCTTGAGTACGTGTGGAGCAAAAATCCTTGTGAGC
TTCTGAGTTTGGAAAATATAAAAAGTTTGACCATTGAGGAATGTCCAAGACTTAGAAGAG
AATACTCAGTCAAAATTCTCAAGCCACTTCAATATGTAAGCATAGATATCAAACAATTGA
TGAAGGTTATTGAGAAGGAAAAGTCAGCAGATCATAATATGTTGGAATCAAAGCAATGGG
AGACTTCTTCTTCTTCTAAGGTACGTATATATTCTACAACAAAACATGTTTGTTCAATTT
AATTTTCAGAAAATATATAAATTGTTTTCAAGACCTTAGTTGAACAGAATTGGTTCTGTT
AGTTGAACAGAGTTTTAAAGAAAACAAATTATTATGTTTGTTCTAGAAACCTATGGAAAT
TAGTGTTATTAGGGGTTAATTATTTACCTGAATTAAAAAAGAATAAGCAACGTAAACCGC
TTAATTTTAATATGTTTATCAATAGAAATTAGGATCCGTTTGGATTGACTTGAATGATAT
GTTTTCCTGGAAAGAAACTCATTTTTGTTTGAACTCATTTTTATGAAAATTGGCTAAAAT
ACATTTAAAAAATGAGGTGGCTTTCAAATATTCAATTTTTTTTTTTAAATAACTTATTTT
TTGAATTAAACACTCCAAAATGTAATTCAAAAACACCCATATAAGTTAATTAGATATATA
ATTAATACATAAATTAATTAATTTTATTTAGTTTGAGTTAAATTAGTTTTAATGCAAACA
ATAATATATTTTTATAGCCAATATACAAGAATGAAAGTAAGAAAAGAAGACAAAAAAAAA
AAAATGATATGTTAATTAGAATTTTACATAAAGAATGATCTGATTAAAGCTAATCTCTAT
CGATATAGTTTTTTAATTATATTAAATATAGTAAGTAGTCCATTATAATAATTGAATTTT
TTTGTACCAAATTAATTAAACTAATTCTTTTTACTAATTATTGAATATTTAAGATATTTT
TGGCTAATTAATTAATAATTTGTGTGGATATATAAGTTATTATTGCATTTATTTAATAGA
TATTTTTGATCATCAGGATGGGGTTCTACGGCTGGGAGATGGTTCTAAGTTGTTTCCAAA
TCTTAAAGGTTTGAAGCTATATGGTTTTGTTGATTATAACTCAACCCATTTACCAATGGA
AATGTTGCAAATCTTATTCCAACTTAAACACTTTGAATTGGAAGGAGCATTTATTGAAGA
AATTTTCCCCAGCAATATACTGATTTCAAGCTCTATGGATTTACAGAGTTTGACTCTATA
TAAACTACCCAAGCTTAAGCATTTGTGGAGTGAAGAATGCTCACGAAACAATATCACCTC
AGTTCTTCAACATTTGATTTTTCTAAGAATTTCAGATTGTGGAAGATTGAGTAGTTTAAC
TTTAGTGTCATCATTAGTGTGTTTTACAAACTTGAAAAGTCTTGCGGTTTATAAATGTGA
TAGACTAACCCATTTGCTGAATCCTTCGATGGCTACAACGCTTGTGCAACTTCAAGATTT
GACAATAAATGAATGCAAAAGAATGAGAAGTGTAATTGAGGAAGGATCAACCGAAGAAGA
TGGAAATGATGAAATGGTTGTATTCAACAACCTACAACATTTATACATTTTTAATTGTTC
CAACCTAACAAGCTTTTATTGTGGGAGATGCATCGTTAAATTCCCATGTTTGGAAAGAGT
ATTCATTCAAAATTGTCCTGAAATGAAGGTCTTTTCACTTGGAATTGTAAGCACGCCTCG
TTTGAAATATGAAAAGTTTACTTTAATGAATGATTACGATGATAAATGGTGTCATCCGAA
ATATCCCAAAGATATGTTGGTGGAAGATATGAATGTCATCACCAGAGAATATTGGGAGGA
TAATGTTGATACCGGAATTCCAAATTTATTTGCCGAACAGGTTTGTATATTTAATTACCT
TTTCATATTTGGTAATAATTAATTTTTATTATTTGTGTGTTAGAGTATGAACTTTAATGA
ATTTATTTAATTAATGCAGAGTTTGGAGGAAAACCGATCTGAAAATTCTTCTTCTTCAAA
GAATAATGTTGAGAAAGAATAA

>WMR29-Vaty-3rep 4215 bp CDS
ATGGACATCCTTATTTCAGTCACTGCAAAAATTGCTGAATACACTGTTGAGCCTGTTGGA
CGCCAACTTGGTTATGTATTTTTCATTCGTTCCAACTTTCAAAAACTTAAGACTCAAGTA
GAAAAGCTGAAGATTACAAGAGAGTCTGTGCAACACAAGATCCATAGTGCAAGAAGAAAT
GCTGAAGACATAAAACCTGCCGTTGAGGAATGGTTGAAAAAGGTCGATGACTTTGTTCGA
GAATCTGACGAGATATTAGCCAATGAAGGTGGACATGGTGGACTCTGTTCCACCTATTTG
GTCCAACGACACAAGTTAAGTAGAAAAGCAAGCAAAATGGTAGATGAGGTTCTTGAGATG
AAAAATGAGGGGGAAAGTTTTGATATGGTATCCTATAAAAGTGTTATCCCATCAGTTGAT
TGTTCACTTCCAAAAGTGCCTGACTTTATTGACTTTGAGTCAAGAAAGTCGATTATGGAA
CAAATCATGGATGCACTATCTGATGGTAATGTCCATAGGATTGGAGTATATGGGATGGGG
GGTGTTGGCAAAACAATGCTAGTGAAGGATATTTTAAGAAAAATTGTGGAGAGTAAGAAG
CCTTTTGATGAGGTGGTAACATCCACGATCAGCCAAACACCAGATTTTAGAAGTATCCAA
GGACAACTAGCTGACAAGCTAGGTTTGAAATTCGAACAAGAAACAATAGAAGGAAGGGCT
ACTATTCTACGAAAGAGGTTAAAGATGGAGAGAAGTATCCTAGTTGTGTTGGATGATGTT
TGGGAGTATATTGATTTGGAAACTATAGGAATTCCAAGTGTTGAAGATCATACGGGGTGC
AAGATCTTGTTTACCACTAGGATTAAACATTTGATCTCAAATCAAATGTGCGCCAATAAA
ATTTTTGAGATAAAAGTTTTAGGAAAAGATGAGTCATGGAATTTATTTAAGGCAATGGCA
GGTGACATTGTTGATGCGAGTGGTTTGAAGCCTATAGCCATTCGAATTGTGAGAGAATGT
GCAGGTTTGCCTATTGCTATTACTACTGTTGCTAAGGCATTACGAAATAGACCTTCCGAC
ATTTGGAATGATGCCTTAGATCAGCTTAAAAGTGTTGATGTGGGTATGGCAAACATTGGA
GAAATGGAAAAGAAAGTGTATTTGTCACTAAAACTGAGTTACGATTGCTTGGGATATGAA
GAGGTGAAGTTATTATTCTTGTTATGCAGCATGTTTCCAGAAGACTGTAGCATTGACGTG
GAAGGGTTGCATGTATATGCCATGGGCATGGGATTCTTACATGGTGTTGATACTGTGGTA
AAAGGACGACGTAGGATAAAAAAATTGGTTGATGATCTTATATCTTCTTCTTTGCTTCAA
CAATATTCTGAGTATGGGTGCAATTATGTGAAAATGCATGATATGGTTCGTGATGTAGCC
CTATTAATTGCATCTAAGAATGAACACGTACGTACATTGAGCTATGTGAAAAGATCGAAT
GAAGAATGGGAAGAAGAGAAACTATTGGGTAATCATACTGCAGTGTTCATTGATGGTTTA
CATTATCCTCTCCCGAAGTTAACGTTACCCAAAGTTCAATTATTAACGTTAGTTGGACAA
TCTTGTTGGGAACATAATAAGCGTGTGTCGGTGGTAGAAACTTTTTTTGAAGAAATGAAA
GAGCTCAAAGGTTTAGTATTAGAAAACGTAAATATATCATTGATGCAACGAACATCTGAT
CTTTACTCCTTAGCAAACATCAGAGTATTACGTTTGCAAAGCTGTAATTTATTAGGGAGC
ATAGATTGGATTGGTGAATTAAAAAAGCTTGAAATTCTTGATTTTAGAGGATCTAACATC
ACACAAATTCCTACAACCATGAGCCAATTGACACAACTCAAAGTGTTAAATTTATCTTCT
TGTCATCAACTCAAGGTAATTCCACCAAATATTCTTTCAAAGTTGACAAAACTGGAAGAA
TTAAGTCTGGAAACTTTTGATAGATGGGAAGGAGAGGAATGGTATGAAGGAAGGAAAAAT
GCTAGCCTTTCTGAACTCAAGTGCTTGCGACATCTTTATGCTTTAAATTTAACCATTCAA
GATGAAGAAATTATGCCAAAAGATTTGTTTTTAGCTGAGGAGTTGAAGCTTCAAAAATTC
AACATTTGTATTGGTTACCAAAGCAAATTAAAGTATACTTTTGGACCCACAAACAGAATC
AAAAACTTCATTGCAATCAAGATGGAATCAGGAAGGTGCTTGGATAATTGGATAAAAAAT
TTGTTAAAGAGGTCGGACAATGTGTTTTTGGAAGGATCAATTTGTTCAAAGGTTCTCCAC
TCAGAATTGGTATCGCTTCCTAATTTGGAGAAGTTGGAAATTGTGAATGCAAAGAGTTTG
AAGATGATATGGAGCAATAACGTGCCAATTCTTAATTCCTTTTCCAAACTCGAGGAAATA
AAAATTTATTCATGCAACAATCTTCAAAAAGTATTATTTCCTCCAAATATGATGGACATT
CTCACATGCCTTAAAGTCTTAGAGATCAAAAATTGTGATTTGTTGGAAGGGATATTTGAA
GCGCAAGAGCCAATTAGTGTTGTTGAGAGCAATAATTTACCCATTCTTAATTCCTTTTCC
AAACTCGAGGAAATAAGAATTTGGTCATGCAACAATCTTCAAAAAGTATTATTTCCTTCA
AATATGATGGGCATTCTTCCATGCCTTAAAGTCTTAGATATTAGAGGTTGTGAATTGTTG
GAAGGGATATTTGAAGTGCAAGAGCCAATTAGTGTTGTTGAGAGCAATAGTGTACCCATT
CTTAATTCCTTTTCCAAACTCGAGAAAATAAGAATTTGGTCATGCAACAATCTTCAAAAA
ATATTATTTCCTTCAAATATGATGGGCATTCTTACATGCCTTAAAGTCTTAGAGATCAGA
GATTGTGAATTGTTGGAAGGGATATTTGAAGTGCAAGAGCCAATTAGTGTTGTTGAAGCG
AGTCCTATCGTGCTCCAAAATTTAATTAGGTTGGAATTATATAATCTTCCAAACCTTGAG
TACGTGTGGAGCAAAAATCCTTGTGAGCTTCTGAGTTTGGAAAATATAAAAAGTTTGACC
ATTGAGGAATGTCCAAGACTTAGAAGAGAATACTCAGTCAAAATTCTCAAGCCACTTCAA
TATGTAAGCATAGATATCAAACAATTGATGAAGGTTATTGAGAAGGAAAAGTCAGCAGAT
CATAATATGTTGGAATCAAAGCAATGGGAGACTTCTTCTTCTTCTAAGGATGGGGTTCTA
CGGCTGGGAGATGGTTCTAAGTTGTTTCCAAATCTTAAAGGTTTGAAGCTATATGGTTTT
GTTGATTATAACTCAACCCATTTACCAATGGAAATGTTGCAAATCTTATTCCAACTTAAA
CACTTTGAATTGGAAGGAGCATTTATTGAAGAAATTTTCCCCAGCAATATACTGATTTCA
AGCTCTATGGATTTACAGAGTTTGACTCTATATAAACTACCCAAGCTTAAGCATTTGTGG
AGTGAAGAATGCTCACGAAACAATATCACCTCAGTTCTTCAACATTTGATTTTTCTAAGA
ATTTCAGATTGTGGAAGATTGAGTAGTTTAACTTTAGTGTCATCATTAGTGTGTTTTACA
AACTTGAAAAGTCTTGCGGTTTATAAATGTGATAGACTAACCCATTTGCTGAATCCTTCG
ATGGCTACAACGCTTGTGCAACTTCAAGATTTGACAATAAATGAATGCAAAAGAATGAGA
AGTGTAATTGAGGAAGGATCAACCGAAGAAGATGGAAATGATGAAATGGTTGTATTCAAC
AACCTACAACATTTATACATTTTTAATTGTTCCAACCTAACAAGCTTTTATTGTGGGAGA
TGCATCGTTAAATTCCCATGTTTGGAAAGAGTATTCATTCAAAATTGTCCTGAAATGAAG
GTCTTTTCACTTGGAATTGTAAGCACGCCTCGTTTGAAATATGAAAAGTTTACTTTAATG
AATGATTACGATGATAAATGGTGTCATCCGAAATATCCCAAAGATATGTTGGTGGAAGAT
ATGAATGTCATCACCAGAGAATATTGGGAGGATAATGTTGATACCGGAATTCCAAATTTA
TTTGCCGAACAGAGTTTGGAGGAAAACCGATCTGAAAATTCTTCTTCTTCAAAGAATAAT
GTTGAGAAAGAATAA

>WMR29-Vaty-3rep 1404aa
MDILISVTAKIAEYTVEPVGRQLGYVFFIRSNFQKLKTQVEKLKITRESV
QHKIHSARRNAEDIKPAVEEWLKKVDDFVRESDEILANEGGHGGLCSTYL
VQRHKLSRKASKMVDEVLEMKNEGESFDMVSYKSVIPSVDCSLPKVPDFI
DFESRKSIMEQIMDALSDGNVHRIGVYGMGGVGKTMLVKDILRKIVESKK
PFDEVVTSTISQTPDFRSIQGQLADKLGLKFEQETIEGRATILRKRLKME
RSILVVLDDVWEYIDLETIGIPSVEDHTGCKILFTTRIKHLISNQMCANK
IFEIKVLGKDESWNLFKAMAGDIVDASGLKPIAIRIVRECAGLPIAITTV
AKALRNRPSDIWNDALDQLKSVDVGMANIGEMEKKVYLSLKLSYDCLGYE
EVKLLFLLCSMFPEDCSIDVEGLHVYAMGMGFLHGVDTVVKGRRRIKKLV
DDLISSSLLQQYSEYGCNYVKMHDMVRDVALLIASKNEHVRTLSYVKRSN
EEWEEEKLLGNHTAVFIDGLHYPLPKLTLPKVQLLTLVGQSCWEHNKRVS
VVETFFEEMKELKGLVLENVNISLMQRTSDLYSLANIRVLRLQSCNLLGS
IDWIGELKKLEILDFRGSNITQIPTTMSQLTQLKVLNLSSCHQLKVIPPN
ILSKLTKLEELSLETFDRWEGEEWYEGRKNASLSELKCLRHLYALNLTIQ
DEEIMPKDLFLAEELKLQKFNICIGYQSKLKYTFGPTNRIKNFIAIKMES
GRCLDNWIKNLLKRSDNVFLEGSICSKVLHSELVSLPNLEKLEIVNAKSL
KMIWSNNVPILNSFSKLEEIKIYSCNNLQKVLFPPNMMDILTCLKVLEIK
NCDLLEGIFEAQEPISVVESNNLPILNSFSKLEEIRIWSCNNLQKVLFPS
NMMGILPCLKVLDIRGCELLEGIFEVQEPISVVESNSVPILNSFSKLEKI
RIWSCNNLQKILFPSNMMGILTCLKVLEIRDCELLEGIFEVQEPISVVEA
SPIVLQNLIRLELYNLPNLEYVWSKNPCELLSLENIKSLTIEECPRLRRE
YSVKILKPLQYVSIDIKQLMKVIEKEKSADHNMLESKQWETSSSSKDGVL
RLGDGSKLFPNLKGLKLYGFVDYNSTHLPMEMLQILFQLKHFELEGAFIE
EIFPSNILISSSMDLQSLTLYKLPKLKHLWSEECSRNNITSVLQHLIFLR
ISDCGRLSSLTLVSSLVCFTNLKSLAVYKCDRLTHLLNPSMATTLVQLQD
LTINECKRMRSVIEEGSTEEDGNDEMVVFNNLQHLYIFNCSNLTSFYCGR
CIVKFPCLERVFIQNCPEMKVFSLGIVSTPRLKYEKFTLMNDYDDKWCHP
KYPKDMLVEDMNVITREYWEDNVDTGIPNLFAEQSLEENRSENSSSSKNN
VEKE

>WMR29-Vatz-1rep (R65aa) 4323 bp CDS
ATGGACATCCTCATTTCAGTCACTGCAAAAATTGCTGAATACACTGTTGAGCCAGTTGGA
CGCCAACTTGGTTATGTATTTTTCATTCATGCCAACTTTAAAAAACTCAAGACTCAAGTA
GAAATACTGAAAGACACAAAAGAATATGTGCAACAAAATATTCGTACTGCCAGAAGAAAT
GtAGAAGACATAAAACCTGCAGTTGAAAAATGGTTGAAAAAGGTTGATGACATTGTTGGA
AAATCTGAGGAGATATTAGCCTATGAAGGTGGACATGGTAGACTGTGTTCCACCGATTTG
GTCCAACGACACAACTTAAGTAGAAAAGCAAGCAAAATGGCCTATGAAGTTCTTGAGATG
AACACCGAGGGGAAAAGTTTTGATACAGTATCCTATAAAATTGTTATCCCATCGGTTGAT
TGTTCACCGCCAAAAGTACCTGACTTTCTTGATTTTGACTCAAGAAAGTCGATTGTGGAA
CAAATCATGGATGCACTCTCCGAAGATAATGTCCATAGGATCGGAGTGCACGGGATGGGG
GGTGTCGGAAAAACAATGCTAGTGAAAGAAATTTTAAGAAAAATTGGGGAGAGTAAGAAG
CTTTTTGATGAGGTGGTAACATGTACGATCAGCCAAACACCAGATTTTAAAACTATTCAA
GGACAACTAGCTGACAAGCTAGGTTTGAAATTCCAACAAGAAACAATAGAAGGAAGGGCT
CCTATTCTACGAAAGAGGTTGAAGATGGAGAGAAGTATCCTAGTTGTGCTGGATGATATC
TGGGAGTACATTGATTTGGAAATAATAGGAATTCCAAGTGTTGAAGATCATGCGGGATGC
AAGATCTTGTTTACCTCTagGAATAAACATTTGATCTCAAATGAAATGTGCGCCAATAAA
TTTTTTGAAATAAAAGTTTTAGGAGAAGATGAGTCATGGAATTTATTTAAGGcAATGGCA
GGTGAAATTGTTGAGGCAAGTGATTTGAAGCCTATAGTCATTCAAATTGTTAGAGAATGT
GCAGGTTTGCCTATTGCTATTACTACTGTTGCTAGGGCATTACGAAATAAACCTTCCGAC
ATTTGGAATGATGCCTTAGATCAACTTAAAAGTGTTGATGTGGGTATGGCAAACATTGGA
GAAATGGACAAGAAAGTGTATTTGTCACTAAAGTTGAGTTATGATTGCTTGGGATATGAA
GAGGTCAAGTTACTATTCTTGCTATGCAGTATGTTTCCAGAAGATTTTGACATTGATATG
GAAGAGTTGCATGTATATGCCATCGGCATGGGATTCTTACATGGTGTTGATACTGTCCTA
AAAgGACGACGTAgGATCAAAAAATTGGTTGATGATCTTATATCTTCTTCGTTGCTTCAA
CAATATTCTGAGTATGGGCGCAATTATGTGAAAatGCATGATATGGTTCGTGATGTAGCC
CTATTAATTGCATCTAAGAATGATCACATACGTACATTGAGCTACGTGAAAAGACCGAAt
GAAGAATGGGAAGAAGAGAGACTATCGGGTAATCATACCGCAgTATTCATTTATGGTTTA
CATTATCCTCTCCCGAAGTTAACGTTACCCAAAGTTCAATTATTAAGGTTAGTTGGACAA
TGGATGGAAGATAAGCGTGTGCCGGTGGTAGAAACTTTGTTTGAAGAAATGAAAGAGCTC
AAAGGTTTAGTATTAGAAAACGTGAATATATCCTTGATGCAACGACCATCTGATCTTTAC
TCCTTAGCAAACATTAGAGTATTACGTTTGCAAGAATGTGGATTAGAGAGCATAGATATG
ATTGGTGAATTAAAAAAACTTGAAATTCTTGATTTTAGTAAATCTAACATCACACAAATT
CCTACAACCATGAGCCAATTGACACAACTCAAAGTGTTAAATTTATCTTCTTGTAATCAA
CTCAAGGTAATTCCACCAAATATTCTTTCAAAGTTGACAAAACTGGAAGAATTAAGTCTG
GAAACTTTTGATAGATGGGAAGGAGAAGAATGGTATGAAGGAAGGGAAAATGCTAGCCTT
TCTGAACTCAAGTGCTTGCCACACCTTTATGCTTTAAATTTAACCATTCAaGATGAAGAA
ATTATGCCAAAAGACTTGTTTTTAGCTGGGGAGTTGAATCTTGAAAAATTCGTCATTAAC
ATTGGTTGCCAACGTGACGGAAGATATATTTATGAAAACAACACCAGCTTCATTGGAATC
AAGATGGAATCAGGAAGTTGCTTGGATGATTGGATAAAAATTTTGTTAAAAAGATCAGAA
GAAGTGCATTTGAAAGGATCAATTTGTTCAAAGATTCTTCACTCAgAATTGGTAGATGCA
AATGACTTCGTACATCTGAAGTATCTCTACCTTTATGATGATTCAAAATTTCAACATTTT
ATCCATGAAAAGAATAAGCCTTTGCGAAAATGCTTATCCAAATTGGAGTACTTAAATCTG
AATAACTTGGGGAATTTGGAGAGTGTAATTCATGGTTATCATGGCGAATCTCCTTTGAAC
GATTTGAAGAATGTAATCATATCGAATTGCAATAAATTGAAAACTCTCTTTTTCAACTAC
AACTTGGATGACATTTTGAATCTTGAGCAACTTGAAGTTAAtGTTTGTGAGAAGATGGAA
GTGAtGATCACTGtGAAGGAAAACGAGGAGGCAACCAATCACATTGAGTTTACTCATTTA
AaGTCTTTATCTCTACGGTATTTATCACGACTTCAGAAATTTTGCTCTAAGATTGAGAAA
TTTGGACAATTAAGTGAGGATAATTCAACAAACCCGAGAATAAGCACAGATAGCAATACC
ACCAACATTGGTGAATCATTTTTCAGTGAAGAGGTATCGCTTCCTAATTTGGAGAAGTTG
AAAATTAGGAGCGCAACGAAtTTGAAGATGATATGGAGCAATAATGTACTGGTTCCTAAT
TCCTTTTCCAAACTGAAgGAAATAAACATTTATTCATGCAACAATCTTCAAAAAGTATTA
TTTTCTTCAAATATGATGAACATTCTTACCTGCCTTAAAATCTTAATAATCGAAGAtTGT
AAATTGTTGGAAGGAATATTTGAAGTGCAAGAGCCAATTAGTATTGTTGAAGCAAGTCCC
ATCGTGCTCCAAAATTTGAATGAGTTGAAATTATATAATCTTCCAAACCTTGAATATGTG
TGGAGCAAAAATCCTAGTGAGCTTCTGAGTTTGGAAAATATAAAAAGTTTGACTATTGAT
GAATGTCCAAGACTTAGAAGAGAATATTCAGTCAAAATTCTCAAGCAACTTGAAGCACTA
AGCATTGATATCAAACAATTTGTGGAGGTTATATGGAAGAAAAAGTCGGCAGATTATAAT
AGGTTGGAATCAAAGCAATTGGAAACTTCTTCTTCCAAGTTGGGGTTTCTACAGGTGGGA
GATAGTTCTAAATTGTTGCCGAATCTTAAAAAATTGAAGCTATATGGTTTTGTTGAGTAT
AACTCAACTCATTTGCCAATGGAAATGTTAGAAATCTTATACCAACTTGAAGACTTTGAA
TTGGAAGGAGCATTTATTGAAGAAATTTTTCCCAGCAACATACTGATTCCAAGCTATATG
GTTTTACGGAGATTTGCTCTATCTAAACTACCCAAGCTTAAGCATTTGTGGGATGAAGAA
TTCTCACAAAACAATATTACCTCAGTTCTTCAAGATTTGCTTATTCTAAGCATTTCAGAA
TGTGGAAGATTGAGTAGTTTAGTGCCATCATTAGTGTGTTTTACAAACTTGGTAGTTTTT
GATGTGATAAAGTGTGATGGACTAACCCATTTGCTGAATCCTTTGGTGGCTACAAAACTT
GTGCATCTTGAACATTTGAGAATAGAAGAATGTAAAAGGATGAGTAGTGTAATTGAGAGA
GGATCAGCTGAAGAAGATGGAAATGATGAAATTATCGTATTCAACAGCCTACAACTTTTA
ATCATTACTTCTTGTTCCAACCTAACAAGCTTTTATCGTGGGGGATGCATTATTAAATTT
CCATGTTTGGAAGAAGTATACATTCAAAAGTGTCCTGAAATGAAGGTCTTTTCGTTTGGA
ATCGTAAGCACACCTCGTTTAAAATATGAAAATATTTGTTTAAAGAATGATGACGACGAC
GATACATTGCATCACCCAAAAGAATCCAAAGAGATGATGGTGGAAACTGATATGAATATC
ATCATTAGAAAATATTGGGAGGACAATATCGATACCAGAATTCCAAATTTGTTTGAAGAA
CAGAATTTGGAGGAAAGCCAATTTGAACATTCTTCTTCTTCGGATAAAGTAGAGGATCAA
TAA

>WMR29-Vatz-1rep 1435aa
MDILISVTAKIAEYTVEPVGRQLGYVFFIHANFKKLKTQVEILKDTKEYV
QQNIRTARRNVEDIKPAVEKWLKKVDDIVGKSEEILAYEGGHGRLCSTDL
VQRHNLSRKASKMAYEVLEMNTEGKSFDTVSYKIVIPSVDCSPPKVPDFL
DFDSRKSIVEQIMDALSEDNVHRIGVHGMGGVGKTMLVKEILRKIGESKK
LFDEVVTCTISQTPDFKTIQGQLADKLGLKFQQETIEGRAPILRKRLKME
RSILVVLDDIWEYIDLEIIGIPSVEDHAGCKILFTSRNKHLISNEMCANK
FFEIKVLGEDESWNLFKAMAGEIVEASDLKPIVIQIVRECAGLPIAITTV
ARALRNKPSDIWNDALDQLKSVDVGMANIGEMDKKVYLSLKLSYDCLGYE
EVKLLFLLCSMFPEDFDIDMEELHVYAIGMGFLHGVDTVLKGRRRIKKLV
DDLISSSLLQQYSEYGRNYVKMHDMVRDVALLIASKNDHIRTLSYVKRPN
EEWEEERLSGNHTAVFIYGLHYPLPKLTLPKVQLLRLVGQWMEDKRVPVV
ETLFEEMKELKGLVLENVNISLMQRPSDLYSLANIRVLRLQECGLESIDM
IGELKKLEILDFSKSNITQIPTTMSQLTQLKVLNLSSCNQLKVIPPNILS
KLTKLEELSLETFDRWEGEEWYEGRENASLSELKCLPHLYALNLTIQDEE
IMPKDLFLAGELNLEKFVINIGCQRDGRYIYENNTSFIGIKMESGSCLDD
WIKILLKRSEEVHLKGSICSKILHSELVDANDFVHLKYLYLYDDSKFQHF
IHEKNKPLRKCLSKLEYLNLNNLGNLESVIHGYHGESPLNDLKNVIISNC
NKLKTLFFNYNLDDILNLEQLEVNVCEKMEVMITVKENEEATNHIEFTHL
KSLSLRYLSRLQKFCSKIEKFGQLSEDNSTNPRISTDSNTTNIGESFFSE
EVSLPNLEKLKIRSATNLKMIWSNNVLVPNSFSKLKEINIYSCNNLQKVL
FSSNMMNILTCLKILIIEDCKLLEGIFEVQEPISIVEASPIVLQNLNELK
LYNLPNLEYVWSKNPSELLSLENIKSLTIDECPRLRREYSVKILKQLEAL
SIDIKQFVEVIWKKKSADYNRLESKQLETSSSKLGFLQVGDSSKLLPNLK
KLKLYGFVEYNSTHLPMEMLEILYQLEDFELEGAFIEEIFPSNILIPSYM
VLRRFALSKLPKLKHLWDEEFSQNNITSVLQDLLILSISECGRLSSLVPS
LVCFTNLVVFDVIKCDGLTHLLNPLVATKLVHLEHLRIEECKRMSSVIER
GSAEEDGNDEIIVFNSLQLLIITSCSNLTSFYRGGCIIKFPCLEEVYIQK
CPEMKVFSFGIVSTPRLKYENICLKNDDDDDTLHHPKESKEMMVETDMNI
IIRKYWEDNIDTRIPNLFEEQNLEESQFEHSSSSDKVEDQ

>WMR29_VatRev reverse complement  DNA 5247 bp
ATGGACATCCTTATTTCAGTCACTGCAAAAATTGCTGAATACGCTGTTAAGCCTGTTGGA
CGTCAACTTGGTCATGTATTTTTCATTCATTCCCACTTTAAAAAACTCAAGACTCATGTA
AAAAAGCTGAAGATTACAAGAGAATCTGTgCAACACAACATCCAtACTGCAAGAAGAAAT
GCTGAAGACATAAAACcTGCTGTTGAGGAATGGTTGAAAAAGGTTGATGACTTTGTTCGA
GAATCTGACGAGATATTAGCCAATGAAGGTGGGCATGGTAGACTCTGTTCCACCAATTTG
GTCCATCGACACAAGTTAAGTAGAAAAGTAAGCAAAATGGCATATGAGGTTCtTGAGATG
AAAAATGAGGGGGAAAGTTTTGATACGGTATCCTATAAAAATGTTATCCCATCGGCTGAT
TGTTCACTGCCAAAAGTACCTGACTTTCTTGACTTTGACTCAAGAAAGCCGATTGTGAAA
CAAATCATGGATGCACTCTCTGAAGATAATGTCCATAGGATTGGAGTGCACGGGATGGGG
GGTGTTGGCAAAACAATGCTAGTGAAAGGAATTATAAGAAAAATTATTGAGAGTAAGTTT
TTTGATGAGGTGGTAATGTCCACGATCAGCCAAACACCAGATTTTAAAAGTATTCAAGGA
CAACTAGCTGACAAGCTAGGTTTGAAATTCCAACAAGAAACGTTAGAAGGAAGGGCTCTT
ATTCTACGAAAGAGGTTGAAGATGGAGAGAAGTATCCTAGTTGTGTTGGATGATATCTGG
GAGAATATTGATTTGGAAACAATAGGAATTCCAAGTGTTGAAGATCATATGGGATGTAAG
ATCTTGTTTACCTCTAGGAACAAACATTTGATCTCAACTCAAATGTGCGCCAATAAATTT
TTTGAGATAAATGTTTTAGGAGAAGAtGAGTCTTGGAATTTATTTAaGGCAATGGCGGGT
GAAATTGTTGAAGGAATTGAGTTGAAACCTATAGTCATTCAAATTGTGAAAGAATGTGCA
GGTTTGCCTATTGCTATTACTACTGTTGCTAAGGCATTACGAAATAAACCTTCCGACATT
TGGAATGATGCCTTAGATCAACTTAGAAGTGTTGATGTGGGTATGACAAACATTGGGGAA
ATAGACAAGAAAGTGTATTTGTCACTAAAATTGAGTTATGATTGCTTGGGATATAAAGAG
GTTAAGTTATTATTCTTGTTaTGCAGCATGTTTCCAGAAGACTTTAGCATTAACGTGGAA
GAGTTGCATGTTTATGCAATGAGCATGGGTTTCTTACATGGTGTTGATACTGTGGTAAAA
GGACGACGTAGGGATTAAAAAATTGGTTGACGATCTTATATCTTCTTCTTTGCTTCAACA
ATATTCAGAGTATGGGTACAATTATGTGAAAATGCATGATATGGTTCGTGATGTAGCCCT
ATTAATTGCATCTAAGAACGATCACATACGTACATTGAGCTATGTGAAAAGTTTAAATGA
AGAATGGGAAGAAGATAGGCTATCGGGTAATCATACCATAGTGTCCATTCATGATTTACA
TTATCCTCTCCCGAAGTTAATGTTACCCAAAGTTCAATTATTAAGGTTAGTTGGACAATG
GTTGGAACATAAGCGTGTGTCGGTGGTAGAAACTTTTTTTGAAGAAATGAAAGAGCTCAA
AGGTTTAGTATTAGAAAACATGAATATATCATTGATGCAACGACCATCTGATCTTTACTC
CTTAGCAAACATTAGAGTATTACGTTTACGGGGATGTGATTTAGGGAGCATAGATATGCT
TGGTGAACTAAAAAAGCTTGAaatTCTCGATCTTAGTGGATCTAACATCATCCAGATTCC
TACAACAATGAGTCAATTGACACAACTGAAAATGTTAAATTTATCTAATTGTTTCAATAA
ACTCAACATAATTCCaCCAaaTATTCTTTCAAAGTTGACAAAACtAGAGGAATTACGTTT
AGGAACTTTTGATGGTTGGGAAAGAGAAGAaTGGTATGAAGGAAGGAAAAaTGCTAGTCT
TTCTGAGCTTAGGTGCTTACCGCACCTTTATGATTTAGATTTAACCaTTCAAGATGAAGA
GATTATGCCAAAACACTTGTTTTCTGCAGGAGAGTTGAATCTTGAAAAATTCCACATTAC
TATTGGTTGTNAGAGAGAAAGAGTTAGAAATTATGATGGGATCATTAAGATCAACTACTT
TAGACTATTGGAACTTAAGGTGGAATCAGAAAGCTGCTTGGATGATTGGATAACAATTTT
GTTAAAGAGGTCAGAAGAAGTGTATTTAGAAGGATCAGTTTGTTCAAAGGTTCTCCAATC
AGAATTGTTAGATGCAAATAGCTTCTTACCTTTGAGGAACCTCTGGATTTTTTATAATTC
AGAATTTCAACATTTCATCCATGAAAAGAACAAGCCTTTGCGAAAATGTTTATCCAAATT
GGAGTTCTTATATCTTAAGAACTTGGAGAATTTGGAGAGTGTAATTCATGGTTATAATCA
TGGTGAATCTCCTTTCAACAATTTGAAGAATGTAATCGTATGGAATTGCAATAAATTGAA
AACTCTATTTTTGAATTGCATGTTGGATGACGTTTCAAATCTCGAAGAAATTGAAATTAA
TTATTGTAAGAAGAtGGAAGTGATGATCACTGTGAAGGAAAATGAGAAGGCAACCAACCA
CATTGAGTTTACTCATTTAAAGTCTTTATGTCTATGGACTTTACCACGACTTCAGAAATT
tTGCTCCAAAATTGAGAAATTTGGACAATTAGGTGAGGATAATTCAAAAAACTTGAAAAC
AAGCACAATTAGCAATACCATCAACATTGATGAATCATTTTTCAGTGAAGAGGTAAATTT
CATAACACATTTTTCTATGTTTCTATATACAAATCAAAATTAAATTACCTTTTTGTTCTT
TTTATTGTTCCTCTCCCACAAGTTATCCAGCTTCTAGCATTAGTAACGATATTAGGGATC
AATTTTATTCTTCTTTGTCTTAGAAGGCTCTTCTCTCAACATAGAGATGACTCTTTCCTG
TTTCATCCATTAATAATAATATTTATTTTTAAACTATTGAAGTATGTAAATACNTGCTAG
GTGATGTTCCAGGTAAATTAAAAGAAGTTTATTAGATTATTTTCCTATCCAGAAGCTCAT
TTGAAGTAATCATTTTACACAATTTGTTATGGTAATTTAATTTTAAAACACTATATACaT
GATATGTTATTGTTAATTAGTATCAGCTGTGATGATTGTTAAATTATGTTGTCTCAAAcT
GAATTTTCAAaGTATGTAAATTtGTAGGTATCCTTCCTAATTtGGAGAAGCTGAAAATTT
GGTGTATAGAGAATTTGAAGATGATATGGAGCTATAATATACTCATTCCTAATTCCTTTT
CCAAACTCAAGGAAATAGATATTTATTCATGCAACAATCTTCAAAAAGTATTATTTTCTC
CAAATATGATGAGAATTCTTACCTGCCTTAAAGTCCTAAGGATTGAAGATTGTAAATTGT
TAGAAGGGATATTTGAAGTGCAAGAACCAATTAGTTTTGCTGAAGCAAGTCGTATCGTGC
TTCAAAATTTGAGTGAGTTGAAATTATACAAACTTCCAAACCTTGAGTACGTATGGAGCA
AAAATCCTTGTGAGCTTCTGAGTTTGGTAAATATAAAAAGTTTGACCATTGATGAATGTC
CAAGACTTAGAAGAGAATATTCAGTCAAAATTCTCAAGCAACTTGAAACACTAAGCATTG
ATATCAAACAATTGATGGAGGTTATTGGGAAGAAAAAGTTGGCAGATTATAATAGGTTTG
AATCAAAACAATTGGAAACTTCTTCTTCCaAGGTACATATTTATTTaATATATCAAAAAT
TAAATTGTTATCAcTAATTTGCCAGTATTTGTAAAATaATCACTTCATTGTTTCTTGTTT
ATTGTGTTTGTCCTCAAAaTCCTAGGGAAAATTTTGTGGAGTaAGATAAAAGGTCGAGAA
TATTGTTTTtGGAGGTTCAATTGTTTATGTGGAAAAAGAATAAGCAACTGATCTCTTAAA
TTAAaAGCTATGAATATAACAGTATGATTTGTTTCTTTTTTTTAAAAGTAGATTGCGTTT
TTAGACAACGAACTAAAAATATTTTTGAATTTGTTCTACTTTAGAGAGCATATATTTTCA
ATTTAAATATTATATTGCTTGTTAATTACTATATTTAGAATCTTAATTAACAAATTAGTA
ATTGGTCAGGTTGAGGTTCTACCGTTGGGAGATGGTTCTGAGTTGTTTCCGAAGCTTAAA
ACTTTGAAGCTATATGGTTTTGTTGAGGATAACTCAACCCATTTGCCAATGGAAATTGTG
CAAACCTTATACCAATTTGAGAAGTTTGAATTAGAAGGAGCATTTATTGAAGAAATTTTC
CCCAGCAACATACTGATTCCTGTGAAAAAACATTACTATGCAAGACGATCTAAAACTTCa
CAGCGTAGTTGGGTTCTATCTAAACTACCGAAACTTAGGCATTTGGGGAGTGAATGTTCA
CAAAAGAATAATGATTCGGTTCTACAAGATCTGACCTCTCTATCCATTTCAGAATGTGGT
GGAtTGAGTAGTTTAGTGTCATCATCAGTGTCTTTTACAAATTTGACATTTATTAAATTT
aATAAATGTGATGGACTAACCCATTTGCTGAATCCTTCCATCGCTTCAACGCTTGTGCAA
CTTAAACAATTGAGAATAGAAGAATGCAAAAGGATGAGTTGTATAATTGAGGGAGGATCG
GCCGAAGAAGATGGAAATGATGAAATTATTGTATTCAACAACCTACAATATTTAATCATT
ACTTCTTGTTCCAACCTAACAAGCTTTTATTGTGGGAGATGCATCGTTAAGTTTCCATGT
TTGAAACATGTATTCGTTGAGAAATGTCCTAAAATGAAGTTCATTTCATTTGGAATCGTA
AGCACACCACGTTGAAAATATGAAAATGTTTCTTTAAAGAATGATGATGCTGAAGAATCC
AAAGAGATGATGGAGGAAACTGATACGAGTATTATCATTAGAGAATATTGGGATTCCAGA
CTTCCAAATTTGTTTGGAGAACAAGTTAGTATATTTAATTAACGTTGCTAATTAATTTTT
ATTATTTGGTCATTAAAGAATTTATTGATGCAGACTTTGGAGGATAGCCCATTTGAACAT
TCTTCTTCGAATAAAGTTGAGGAATAA

>WMR29_VatRev CDS reverse complement  4326 bp
ATGGACATCCTTATTTCAGTCACTGCAAAAATTGCTGAATACGCTGTTAAGCCTGTTGGA
CGTCAACTTGGTCATGTATTTTTCATTCATTCCCACTTTAAAAAACTCAAGACTCATGTA
AAAAAGCTGAAGATTACAAGAGAATCTGTgCAACACAACATCCAtACTGCAAGAAGAAAT
GCTGAAGACATAAAACcTGCTGTTGAGGAATGGTTGAAAAAGGTTGATGACTTTGTTCGA
GAATCTGACGAGATATTAGCCAATGAAGGTGGGCATGGTAGACTCTGTTCCACCAATTTG
GTCCATCGACACAAGTTAAGTAGAAAAGTAAGCAAAATGGCATATGAGGTTCtTGAGATG
AAAAATGAGGGGGAAAGTTTTGATACGGTATCCTATAAAAATGTTATCCCATCGGCTGAT
TGTTCACTGCCAAAAGTACCTGACTTTCTTGACTTTGACTCAAGAAAGCCGATTGTGAAA
CAAATCATGGATGCACTCTCTGAAGATAATGTCCATAGGATTGGAGTGCACGGGATGGGG
GGTGTTGGCAAAACAATGCTAGTGAAAGGAATTATAAGAAAAATTATTGAGAGTAAGTTT
TTTGATGAGGTGGTAATGTCCACGATCAGCCAAACACCAGATTTTAAAAGTATTCAAGGA
CAACTAGCTGACAAGCTAGGTTTGAAATTCCAACAAGAAACGTTAGAAGGAAGGGCTCTT
ATTCTACGAAAGAGGTTGAAGATGGAGAGAAGTATCCTAGTTGTGTTGGATGATATCTGG
GAGAATATTGATTTGGAAACAATAGGAATTCCAAGTGTTGAAGATCATATGGGATGTAAG
ATCTTGTTTACCTCTAGGAACAAACATTTGATCTCAACTCAAATGTGCGCCAATAAATTT
TTTGAGATAAATGTTTTAGGAGAAGAtGAGTCTTGGAATTTATTTAaGGCAATGGCGGGT
GAAATTGTTGAAGGAATTGAGTTGAAACCTATAGTCATTCAAATTGTGAAAGAATGTGCA
GGTTTGCCTATTGCTATTACTACTGTTGCTAAGGCATTACGAAATAAACCTTCCGACATT
TGGAATGATGCCTTAGATCAACTTAGAAGTGTTGATGTGGGTATGACAAACATTGGGGAA
ATAGACAAGAAAGTGTATTTGTCACTAAAATTGAGTTATGATTGCTTGGGATATAAAGAG
GTTAAGTTATTATTCTTGTTaTGCAGCATGTTTCCAGAAGACTTTAGCATTAACGTGGAA
GAGTTGCATGTTTATGCAATGAGCATGGGTTTCTTACATGGTGTTGATACTGTGGTAAAA
GGACGACGTAGGGATTAAAAAATTGGTTGACGATCTTATATCTTCTTCTTTGCTTCAACA
ATATTCAGAGTATGGGTACAATTATGTGAAAATGCATGATATGGTTCGTGATGTAGCCCT
ATTAATTGCATCTAAGAACGATCACATACGTACATTGAGCTATGTGAAAAGTTTAAATGA
AGAATGGGAAGAAGATAGGCTATCGGGTAATCATACCATAGTGTCCATTCATGATTTACA
TTATCCTCTCCCGAAGTTAATGTTACCCAAAGTTCAATTATTAAGGTTAGTTGGACAATG
GTTGGAACATAAGCGTGTGTCGGTGGTAGAAACTTTTTTTGAAGAAATGAAAGAGCTCAA
AGGTTTAGTATTAGAAAACATGAATATATCATTGATGCAACGACCATCTGATCTTTACTC
CTTAGCAAACATTAGAGTATTACGTTTACGGGGATGTGATTTAGGGAGCATAGATATGCT
TGGTGAACTAAAAAAGCTTGAaatTCTCGATCTTAGTGGATCTAACATCATCCAGATTCC
TACAACAATGAGTCAATTGACACAACTGAAAATGTTAAATTTATCTAATTGTTTCAATAA
ACTCAACATAATTCCaCCAaaTATTCTTTCAAAGTTGACAAAACtAGAGGAATTACGTTT
AGGAACTTTTGATGGTTGGGAAAGAGAAGAaTGGTATGAAGGAAGGAAAAaTGCTAGTCT
TTCTGAGCTTAGGTGCTTACCGCACCTTTATGATTTAGATTTAACCaTTCAAGATGAAGA
GATTATGCCAAAACACTTGTTTTCTGCAGGAGAGTTGAATCTTGAAAAATTCCACATTAC
TATTGGTTGTNAGAGAGAAAGAGTTAGAAATTATGATGGGATCATTAAGATCAACTACTT
TAGACTATTGGAACTTAAGGTGGAATCAGAAAGCTGCTTGGATGATTGGATAACAATTTT
GTTAAAGAGGTCAGAAGAAGTGTATTTAGAAGGATCAGTTTGTTCAAAGGTTCTCCAATC
AGAATTGTTAGATGCAAATAGCTTCTTACCTTTGAGGAACCTCTGGATTTTTTATAATTC
AGAATTTCAACATTTCATCCATGAAAAGAACAAGCCTTTGCGAAAATGTTTATCCAAATT
GGAGTTCTTATATCTTAAGAACTTGGAGAATTTGGAGAGTGTAATTCATGGTTATAATCA
TGGTGAATCTCCTTTCAACAATTTGAAGAATGTAATCGTATGGAATTGCAATAAATTGAA
AACTCTATTTTTGAATTGCATGTTGGATGACGTTTCAAATCTCGAAGAAATTGAAATTAA
TTATTGTAAGAAGAtGGAAGTGATGATCACTGTGAAGGAAAATGAGAAGGCAACCAACCA
CATTGAGTTTACTCATTTAAAGTCTTTATGTCTATGGACTTTACCACGACTTCAGAAATT
tTGCTCCAAAATTGAGAAATTTGGACAATTAGGTGAGGATAATTCAAAAAACTTGAAAAC
AAGCACAATTAGCAATACCATCAACATTGATGAATCATTTTTCAGTGAAGAGGTATCCTT
CCTAATTtGGAGAAGCTGAAAATTTGGTGTATAGAGAATTTGAAGATGATATGGAGCTAT
AATATACTCATTCCTAATTCCTTTTCCAAACTCAAGGAAATAGATATTTATTCATGCAAC
AATCTTCAAAAAGTATTATTTTCTCCAAATATGATGAGAATTCTTACCTGCCTTAAAGTC
CTAAGGATTGAAGATTGTAAATTGTTAGAAGGGATATTTGAAGTGCAAGAACCAATTAGT
TTTGCTGAAGCAAGTCGTATCGTGCTTCAAAATTTGAGTGAGTTGAAATTATACAAACTT
CCAAACCTTGAGTACGTATGGAGCAAAAATCCTTGTGAGCTTCTGAGTTTGGTAAATATA
AAAAGTTTGACCATTGATGAATGTCCAAGACTTAGAAGAGAATATTCAGTCAAAATTCTC
AAGCAACTTGAAACACTAAGCATTGATATCAAACAATTGATGGAGGTTATTGGGAAGAAA
AAGTTGGCAGATTATAATAGGTTTGAATCAAAACAATTGGAAACTTCTTCTTCCaAGGTT
GAGGTTCTACCGTTGGGAGATGGTTCTGAGTTGTTTCCGAAGCTTAAAACTTTGAAGCTA
TATGGTTTTGTTGAGGATAACTCAACCCATTTGCCAATGGAAATTGTGCAAACCTTATAC
CAATTTGAGAAGTTTGAATTAGAAGGAGCATTTATTGAAGAAATTTTCCCCAGCAACATA
CTGATTCCTGTGAAAAAACATTACTATGCAAGACGATCTAAAACTTCaCAGCGTAGTTGG
GTTCTATCTAAACTACCGAAACTTAGGCATTTGGGGAGTGAATGTTCACAAAAGAATAAT
GATTCGGTTCTACAAGATCTGACCTCTCTATCCATTTCAGAATGTGGTGGAtTGAGTAGT
TTAGTGTCATCATCAGTGTCTTTTACAAATTTGACATTTATTAAATTTaATAAATGTGAT
GGACTAACCCATTTGCTGAATCCTTCCATCGCTTCAACGCTTGTGCAACTTAAACAATTG
AGAATAGAAGAATGCAAAAGGATGAGTTGTATAATTGAGGGAGGATCGGCCGAAGAAGAT
GGAAATGATGAAATTATTGTATTCAACAACCTACAATATTTAATCATTACTTCTTGTTCC
AACCTAACAAGCTTTTATTGTGGGAGATGCATCGTTAAGTTTCCATGTTTGAAACATGTA
TTCGTTGAGAAATGTCCTAAAATGAAGTTCATTTCATTTGGAATCGTAAGCACACCACGT
TGAAAATATGAAAATGTTTCTTTAAAGAATGATGATGCTGAAGAATCCAAAGAGATGATG
GAGGAAACTGATACGAGTATTATCATTAGAGAATATTGGGATTCCAGACTTCCAAATTTG
TTTGGAGAACAAACTTTGGAGGATAGCCCATTTGAACATTCTTCTTCGAATAAAGTTGAG
GAATAA

>WMR29_VatRev 445aa
MDILISVTAKIAEYAVKPVGRQLGHVFFIHSHFKKLKTHVKKLKITRESV
QHNIHTARRNAEDIKPAVEEWLKKVDDFVRESDEILANEGGHGRLCSTNL
VHRHKLSRKVSKMAYEVLEMKNEGESFDTVSYKNVIPSADCSLPKVPDFL
DFDSRKPIVKQIMDALSEDNVHRIGVHGMGGVGKTMLVKGIIRKIIESKF
FDEVVMSTISQTPDFKSIQGQLADKLGLKFQQETLEGRALILRKRLKMER
SILVVLDDIWENIDLETIGIPSVEDHMGCKILFTSRNKHLISTQMCANKF
FEINVLGEDESWNLFKAMAGEIVEGIELKPIVIQIVKECAGLPIAITTVA
KALRNKPSDIWNDALDQLRSVDVGMTNIGEIDKKVYLSLKLSYDCLGYKE
VKLLFLLCSMFPEDFSINVEELHVYAMSMGFLHGVDTVVKGRRRD
