# Supplementary material for: A highly diversified NLR cluster in melon contains homologs that confer powdery mildew and aphid resistance
Source: Hortic Res. 2023 Dec 13;11(1):uhad256. doi: 10.1093/hr/uhad256 (PMC10807702; doi:10.1093/hr/uhad256)
Supplement: Web_Material_uhad256 [file web_material_uhad256.zip › Data S2_R2bis(CDS_Trees).xlsx]

## Sheet: Feuil1
Genotype	Sequence origin	Vat	# R65aa	Size	CDS Sequence
PI224770	LR-PCR from authors	Vatx	4	4038	ATGGACATCCTTATTTCAGTCACTGCAAAAATTGCTGAATACACTGTTGAGCCTGTTGGA CGCCAACTTGGTTATGTATTTTTCATTCGTTCCAACTTTCAAAAACTTAAGACTCAAGTA GAAAAGCTGAAGATTACAAGAGAGTCTGTGCAACACAAGATCCATAGTGCAAGAAGAAAT GCTGAAGACATAAAACCTGCCGTTGAGGAATGGTTGAAAAAGGTCGATGACTTTGTTCGA GAATCTGACGAGATATTAGCCAATGAAGGTGGACATGGTGGACTCTGTTCCACCTATTTG GTCCAACGACACAAGTTAAGTAGAAAAGCAAGCAAAATGGTAGATGAGGTTCTTGAGATG AAAAATGAGGGGGAAAGTTTTGATATGGTATCC…
Vedrantais	Oren et al. (2022)	Vat3	4	4158	ATGGACATCCTTATTTCAGTCACCGCAAAAATTGCTGAATACACTGTTGAGCCTGTTTTA CGCCAACTTCGTTATGTATTTTTCATTCGTTCCAACTTTCGAGAACTTAAGACTCAAATA GAAAAGCTGAAGATTACAAGAGAATCTGTGCTACACAACATCCATTATGCAAGAAGAAAT GCTGAAGACATAAAACCTGCCGTTGAGGAATGGTTGAAAAAGGTTAATGACATTGTTGGA AAATCTGAGGAGATATTAGCCTATGAAGGTGGACATGGTAAACTGTGTTCCACCAATTTG GTCCAACGACACAAGTTAAGTAGAAAAGCAAGCAAAATGGCCTATGAGGTTGGTGAGATG AACACCGAGGGGAAAAGTTTTGATACAGTATCC…
Charentais Mono	Pichot C. et al. (2022)	Vat3	4	4389	ATGGACATCCTTATTTCAGTCACCGCAAAAATTGCTGAATACACTGTTGAGCCTGTTTTACGCCAACTTCGTTATGTATTTTTCATTCGTTCCAACTTTCGAGAACTTAAGACTCAAATAGAAAAGCTGAAGATTACAAGAGAATCTGTGCTACACAACATCCATTATGCAAGAAGAAATGCTGAAGACATAAAACCTGCCGTTGAGGAATGGTTGAAAAAGGTTAATGACATTGTTGGAAAATCTGAGGAGATATTAGCCTATGAAGGTGGACATGGTAAACTGTGTTCCACCAATTTGGTCCAACGACACAAGTTAAGTAGAAAAGCAAGCAAAATGGCCTATGAGGTTGGTGAGATGAACACCGAGGGGAAAAGTTTTGATACAGTATCCTACAAA…
CUM64	LR-PCR from authors	Vatx	4	4389	ATGGACATCCTTATTTCAGTCACCGCAAAAATTGCTGAATACACTGTTGAGCCTGTTTTACGCCAACTTCGTTATGTATTTTTCATTCGTTCCAACTTTCGAGAACTTAAGACTCAAATAGAAAAGCTGAAGATTACAAGAGAATCTGTGCTACACAACATCCATTATGCAAGAAGAAATGCTGAAGACATAAAACCTGCCGTTGAGGAATGGTTGAAAAAGGTTAATGACATTGTTGGAAAATCTGAGGAGATATTAGCCTATGAAGGTGGACATGGTAAACTGTGTTCCACCAATTTGGTCCAACGACACAAGTTAAGTAGAAAAGCAAGCAAAATGGCCTATGAGGTTGGTGAGATGAACACCGAGGGGAAAAGTTTTGATACAGTATCCTACAAA…
DHL92_Piel de Sapo	Chovelon et al (2022)	Vat3	4	4389	ATGGACATCCTTATTTCAGTCACCGCAAAAATTGCTGAATACACTGTTGAGCCTGTTTTA CGCCAACTTCGTTATGTATTTTTCATTCGTTCCAACTTTCGAGAACTTAAGACTCAAATA GAAAAGCTGAAGATTACAAGAGAATCTGTGCTACACAACATCCATTATGCAAGAAGAAAT GCTGAAGACATAAAACCTGCCGTTGAGGAATGGTTGAAAAAGGTTAATGACATTGTTGGA AAATCTGAGGAGATATTAGCCTATGAAGGTGGACATGGTAAACTGTGTTCCACCAATTTG GTCCAACGACACAAGTTAAGTAGAAAAGCAAGCAAAATGGCCTATGAGGTTGGTGAGATG AACACCGAGGGGAAAAGTTTTGATACAGTATCC…
PI414723	Oren et al. 2022	Vat3	4	4389	ATGGACATCCTTATTTCAGTCACCGCAAAAATTGCTGAATACACTGTTGAGCCTGTTTTACGCCAACTTCGTTATGTATTTTTCATTCGTTCCAACTTTCGAGAACTTAAGACTCAAATAGAAAAGCTGAAGATTACAAGAGAATCTGTGCTACACAACATCCATTATGCAAGAAGAAATGCTGAAGACATAAAACCTGCCGTTGAGGAATGGTTGAAAAAGGTTAATGACATTGTTGGAAAATCTGAGGAGATATTAGCCTATGAAGGTGGACATGGTAAACTGTGTTCCACCAATTTGGTCCAACGACACAAGTTAAGTAGAAAAGCAAGCAAAATGGCCTATGAGGTTGGTGAGATGAACACCGAGGGGAAAAGTTTTGATACAGTATCCTACAAA…
WMR29	LR-PCR from authors	Vatx	4	4389	ATGGACATCCTTATTTCAGTCACCGCAAAAATTGCTGAATACACTGTTGAGCCTGTTTTA CGCCAACTTCGTTATGTATTTTTCATTCGTTCCAACTTTCGAGAACTTAAGACTCAAATA GAAAAGCTGAAGATTACAAGAGAATCTGTGCTACACAacATcCaTTATGCAAGAAGAAAT GCTGAAGACATAAAACCTGCCGTTGAGGAATGGTTGAAAAAGGTTAATGACATTGTTGGA AAATCTGAGGAGATATTAGCCTATGAAGGTGGACATGGTAAACTGTGTTCCACCAATTTG GTCCAACGACACAAGTTAAGTAGAAAAGCAAGCAAAATGGCCTATGAGGTTGGTGAGATG AACACCGAGGGGAAAAGTTTTGATACAGTATCC…
Canton	LR-PCR from authors	Vatx	4	4398	ATGGACATCCTTATTTCAGTCACTGCAAAAATTGCTGAATACACTGTTGAGCCTGTTTTA CGCCAACTTCGTTATGTATTTTTCATTCGTTCCAACTTTCGCGAACTTAAGACTCAAATA GAAAAGCTGAAGATTACAAAAGAATCTGTGGAACACAACATCCATTCTGCAAGAAGAAAT GCTGAAGACATAAAACCTGCCGTTGAGGAATGGTCGAAAAAGGTTGATGACATTGTTGGA AAATCTGAGGAGATATTAGCCTATGAAGGTGGACATGGTAGACTTTGTTCCACCAATTTG GTCCAACGACACAAGTTAAGTAGAAAAGCAAGCAAAATGGCCTATGAGGTTCGTGCGATG AACACCGAGGGGAAAAGTTTTGATACAGTATCC…
Smith Perfect	LR-PCR from authors	Vatx	4	4398	ATGGACATCCTTATTTCAGTCACTGCAAAAATTGCTGAATACACTGTTGAGCCTGTTTTA CGCCAACTTCGTTATGTATTTTTCATTCGTTCCAACTTTCGCGAACTTAAGACTCAAATA GAAAAGCTGAAGATTACAAAAGAATCTGTGGAACACAACATCCATTCTGCAAGAAGAAAT GCTGAAGACATAAAACCTGCCGTTGAGGAATGGTCGAAAAAGGTTGATGACATTGTTGGA AAATCTGAGGAGATATTAGCCTATGAAGGTGGACATGGTAGACTTTGTTCCACCAATTTG GTCCAACGACACAAGTTAAGTAGAAAAGCAAGCAAAATGGCCTATGAGGTTCGTGCGATG AACACCGAGGGGAAAAGTTTTGATACAGTATCC…
AM51	LR-PCR from authors	Vatx	4	4404	ATGGACATCCTTATTTCAGTCACTGCAAAAATTGCCGAATACACTGTTGAGCCTGTTGGA CGCCAACTTGGTTATGTATTTTTCATTCGTTCCAACTTTCAAAAACTTAAGACTCAAGTA GAAAAGCTGAAGATTACAAGAGAGTCTGTGCAACACAAGATCCATAGTGCAAGAAGAAAT GCTGAAGACATAAAACCTGCCGTTGAGGAATGGTTGAAAAAGGTCGATGACTTTGTCCGA GAATCTGACGAGATATTAGCCAATGAAGGTGGACATGGTGGACTCTGTTCCACCTATTTG GTCCAACGACACAAGTTAAGTAGAAAAGCAAGCAAAATGGTAGATGAGGTTCTTGAGATG AAAAATGAGGGGGAAAGTTTTGATATGGTATCC…
CUM60	LR-PCR from authors	Vatx	4	4404	ATGGACATCCTTATTTCAGTCACTGCAAAAATTGCCGAATACACTGTTGAGCCTGTTGGA CGCCAACTTGGTTATGTATTTTTCATTCGTTCCAACTTTCAAAAACTTAAGACTCAAGTA GAAAAGCTGAAGATTACAAGAGAGTCTGTGCAACACAAGATCCATAGTGCAAGAAGAAAT GCTGAAGACATAAAACCTGCCGTTGAGGAATGGTTGAAAAAGGTCGATGACTTTGTCCGA GAATCTGACGAGATATTAGCCAATGAAGGTGGACATGGTGGACTCTGTTCCACCTATTTG GTCCAACGACACAAGTTAAGTAGAAAAGCAAGCAAAATGGTAGATGAGGTTCTTGAGATG AAAAATGAGGGGGAAAGTTTTGATATGGTATCC…
Lanzhou1	LR-PCR from authors	Vatx	4	4404	ATGGACATCCTTATTTCAGTCACTGCAAAAATTGCCGAATACACTGTTGAGCCTGTTGGA CGCCAACTTGGTTATGTATTTTTCATTCGTTCCAACTTTCAAAAACTTAAGACTCAAGTA GAAAAGCTGAAGATTACAAGAGAGTCTGTGCAACACAAGATCCATAGTGCAAGAAGAAAT GCTGAAGACATAAAACCTGCCGTTGAGGAATGGTTGAAAAAGGTCGATGACTTTGTCCGA GAATCTGACGAGATATTAGCCAATGAAGGTGGACATGGTGGACTCTGTTCCACCTATTTG GTCCAACGACACAAGTTAAGTAGAAAAGCAAGCAAAATGGTAGATGAGGTTCTTGAGATG AAAAATGAGGGGGAAAGTTTTGATATGGTATCC…
PI161375	LR-PCR from authors	Vat1	4	4404	ATGGACATCCTTATTTCAGTCACTGCAAAAATTGCCGAATACACTGTTGAGCCTGTTGGA CGCCAACTTGGTTATGTATTTTTCATTCGTTCCAACTTTCAAAAACTTAAGACTCAAGTA GAAAAGCTGAAGATTACAAGAGAGTCTGTGCAACACAAGATCCATAGTGCAAGAAGAAAT GCTGAAGACATAAAACCTGCCGTTGAGGAATGGTTGAAAAAGGTCGATGACTTTGTCCGA GAATCTGACGAGATATTAGCCAATGAAGGTGGACATGGTGGACTCTGTTCCACCTATTTG GTCCAACGACACAAGTTAAGTAGAAAAGCAAGCAAAATGGTAGATGAGGTTCTTGAGATG AAAAATGAGGGGGAAAGTTTTGATATGGTATCC…
PI164323	LR-PCR from authors	Vatx	4	4404	ATGGACATCCTTATTTCAGTCACTGCAAAAATTGCCGAATACACTGTTGAGCCTGTTGGA CGCCAACTTGGTTATGTATTTTTCATTCGTTCCAACTTTCAAAAACTTAAGACTCAAGTA GAAAAGCTGAAGATTACAAGAGAGTCTGTGCAACACAAGATCCATAGTGCAAGAAGAAAT GCTGAAGACATAAAACCTGCCGTTGAGGAATGGTTGAAAAAGGTCGATGACTTTGTCCGA GAATCTGACGAGATATTAGCCAATGAAGGTGGACATGGTGGACTCTGTTCCACCTATTTG GTCCAACGACACAAGTTAAGTAGAAAAGCAAGCAAAATGGTAGATGAGGTTCTTGAGATG AAAAATGAGGGGGAAAGTTTTGATATGGTATCC…
PI414723	Oren et al. 2022	Vat1	4	4404	ATGGACATCCTTATTTCAGTCACTGCAAAAATTGCCGAATACACTGTTGAGCCTGTTGGACGCCAACTTGGTTATGTATTTTTCATTCGTTCCAACTTTCAAAAACTTAAGACTCAAGTAGAAAAGCTGAAGATTACAAGAGAGTCTGTGCAACACAAGATCCATAGTGCAAGAAGAAATGCTGAAGACATAAAACCTGCCGTTGAGGAATGGTTGAAAAAGGTCGATGACTTTGTCCGAGAATCTGACGAGATATTAGCCAATGAAGGTGGACATGGTGGACTCTGTTCCACCTATTTGGTCCAACGACACAAGTTAAGTAGAAAAGCAAGCAAAATGGTAGATGAGGTTCTTGAGATGAAAAATGAGGGGGAAAGTTTTGATATGGTATCCTATAAA…
PI482398	LR-PCR from authors	Vatx	4	4404	ATGGACATCCTTATTTCAGTCACTGCAAAAATTGCCGAATACACTGTTGAGCCTGTTGGA CGCCAACTTGGTTATGTATTTTTCATTCGTTCCAACTTTCAAAAACTTAAGACTCAAGTA GAAAAGCTGAAGATTACAAGAGAGTCTGTGCAACACAAGATCCATAGTGCAAGAAGAAAT GCTGAAGACATAAAACCTGCCGTTGAGGAATGGTTGAAAAAGGTCGATGACTTTGTCCGA GAATCTGACGAGATATTAGCCAATGAAGGTGGACATGGTGGACTCTGTTCCACCTATTTG GTCCAACGACACAAGTTAAGTAGAAAAGCAAGCAAAATGGTAGATGAGGTTCTTGAGATG AAAAATGAGGGGGAAAGTTTTGATATGGTATCC…
Ra chibbar	LR-PCR from authors	Vatx	4	4404	ATGGACATCCTTATTTCAGTCACTGCAAAAATTGCCGAATACACTGTTGAGCCTGTTGGA CGCCAACTTGGTTATGTATTTTTCATTCGTTCCAACTTTCAAAAACTTAAGACTCAAGTA GAAAAGCTGAAGATTACAAGAGAGTCTGTGCAACACAAGATCCATAGTGCAAGAAGAAAT GCTGAAGACATAAAACCTGCCGTTGAGGAATGGTTGAAAAAGGTCGATGACTTTGTCCGA GAATCTGACGAGATATTAGCCAATGAAGGTGGACATGGTGGACTCTGTTCCACCTATTTG GTCCAACGACACAAGTTAAGTAGAAAAGCAAGCAAAATGGTAGATGAGGTTCTTGAGATG AAAAATGAGGGGGAAAGTTTTGATATGGTATCC…
San Ildefonso	LR-PCR from authors	Vatx	4	4404	ATGGACATCCTTATTTCAGTCACTGCAAAAATTGCCGAATACACTGTTGAGCCTGTTGGA CGCCAACTTGGTTATGTATTTTTCATTCGTTCCAACTTTCAAAAACTTAAGACTCAAGTA GAAAAGCTGAAGATTACAAGAGAGTCTGTGCAACACaAGATCCATAGTGCAAGAAGAAAT GCTGAAGACATAAAACCTGCCGTTGAGGAATGGTTGAAAAAGGTCGATGACTTTGTCCGA GAATCTGACGAGATATTAGCCAATGAAGGTGGACATGGTGGACTCTGTTCCACCTATTTG GTCCAACGACACAAGTTAAGTAGAAAAGCAAGCAAAATGGTAGATGAGGTTCTTGAGATG AAAAATGAGGGGGAAAGTTTTGATATGGTATCC…
90625	LR-PCR from authors	Vatx	4	4416	ATGGACATCCTTATTTCAGTCATTGCAAAAATTGCTGAATACACTGTTGAGCCTGTTGGA CGCCAACTTGGTTATGTATTTTTCATTCGTTCCAACTTTCAAAAACTTAAGACTCAAGTA GAAAAGCTGAAGATTACAAGAGAGTCTGTGCAACACAAGATCCATAGTGCAAGAAGAAAT GCTGAAGACATAAAACCTGCCGTTGAGGAATGGTTGAAAAAGGTCGATGACTTTGTTCGA GAATCTGACGAGATATTAGCCAATGAAGGTGGACATGGTGGACTCTGTTCCACCTATTTG GTCCAACGACACAAGTTAAGTAGAAAAGCAAGCAAAATGGTAGATGAGGTTCTTGAGATG AAAAATGAGGGGGAAAGTTTTGATATGGTATCC…
Anso77	LR-PCR from authors	Vat1	4	4416	ATGGACATCCTTATTTCAGTCACTGCAAAAATTGCTGAATACACTGTTGAGCCTGTTGGA CGCCAACTTGGTTATGTATTTTTCATTCGTTCCAACTTTCAAAAACTTAAGACTCAAGTA GAAAAGCTGAAGATTACAAGAGAGTCTGTGCAACACAAGATCCATAGTGCAAGAAGAAAT GCTGAAGACATAAAACCTGCCGTTGAGGAATGGTTGAAAAAGGTCGATGACTTTGTTCGA GAATCTGACGAGATATTAGCCAATGAAGGTGGACATGGTGGACTCTGTTCCACCTATTTG GTCCAACGACACAAGTTAAGTAGAAAAGCAAGCAAAATGGTAGATGAGGTTCTTGAGATG AAAAATGAGGGGGAAAGTTTTGATATGGTATCC…
PI164723	LR-PCR from authors	Vatx	4	4416	ATGGACATCCTTATTTCAGTCACTGCAAAAATTGCTGAATACACTGTTGAGCCTGTTGGA CGCCAACTTGGTTATGTATTTTTCATTCGTTCCAACTTTCAAAAACTTAAGACTCAAGTA GAAAAGCTGAAGATTACAAGAGAGTCTGTGCAACACAAGATCCATAGTGCAAGAAGAAAT GCTGAAGACATAAAACCTGCCGTTGAGGAATGGTTGAAAAAGGTCGATGACTTTGTTCGA GAATCTGACGAGATATTAGCCAATGAAGGTGGACATGGTGGACTCTGTTCCACCTATTTG GTCCAACGACACAAGTTAAGTAGAAAAGCAAGCAAAATGGTAGATGAGGTTCTTGAGATG AAAAATGAGGGGGAAAGTTTTGATATGGTATCC…
Charentais mono	Pichot C. et al. (2022)	Vat1	5	4593	ATGGACATCCTTATTTCAGTCACTGCAAAAATTGCTGAATACACTGTTGAGCCTGTTTTACGCCAACTTCGTTATGTATTTTTCATTCGTTCCAACTTTTGCGAACTTAAGACTCAAATAGAAAAGCTGAAGATTACAAAAGAATCTGTGGAACACAACATCCATTCTGCAAGAAGAAATGCTGAAGACATAAAACCTGCCGTTGAGGAATGGTCGAAAAAGGTTGATGACATTGTTGGAAAATCTGAGGAGATATTAGCCTATGAAGGTGGACATGGTAGACTTTGTTCCACCAATTTGGTCCAACGACACAAGTTAAGTAGAAAAGCAAGCAAAATGGCCTATGAGGTTCGTGCGATGAACACCGAGGGGAAAAGTTTTGATACAGTATCCTACAAA…
CUM64	LR-PCR from authors	Vaty	5	4593	ATGGACATCCTTATTTCAGTCACTGCAAAAATTGCTGAATACACTGTTGAGCCTGTTTTACGCCAACTTCGTTATGTATTTTTCATTCGTTCCAACTTTTGCGAACTTAAGACTCAAATAGAAAAGCTGAAGATTACAAAAGAATCTGTGGAACACAACATCCATTCTGCAAGAAGAAATGCTGAAGACATAAAACCTGCCGTTGAGGAATGGTCGAAAAAGGTTGATGACATTGTTGGAAAATCTGAGGAGATATTAGCCTATGAAGGTGGACATGGTAGACTTTGTTCCACCAATTTGGTCCAACGACACAAGTTAAGTAGAAAAGCAAGCAAAATGGCCTATGAGGTTCGTGCGATGAACACCGAGGGGAAAAGTTTTGATACAGTATCCTACAAA…
Vedrantais	Oren et al. (2022)	Vat1	5	4593	ATGGACATCCTTATTTCAGTCACTGCAAAAATTGCTGAATACACTGTTGAGCCTGTTTTACGCCAACTTCGTTATGTATTTTTCATTCGTTCCAACTTTTGCGAACTTAAGACTCAAATAGAAAAGCTGAAGATTACAAAAGAATCTGTGGAACACAACATCCATTCTGCAAGAAGAAATGCTGAAGACATAAAACCTGCCGTTGAGGAATGGTCGAAAAAGGTTGATGACATTGTTGGAAAATCTGAGGAGATATTAGCCTATGAAGGTGGACATGGTAGACTTTGTTCCACCAATTTGGTCCAACGACACAAGTTAAGTAGAAAAGCAAGCAAAATGGCCTATGAGGTTCGTGCGATGAACACCGAGGGGAAAAGTTTTGATACAGTATCCTACAAA…
Anso77	LR-PCR from authors	Vat3	5	4599	ATGGACATCCTTATTTCAGTCACCGCAAAAATTGCTGAATACACTGTTGAGCCTGTTTTACGCCAACTTCGTTATGTATTTTTCATTCGTTCCAACTTTCGAGAACTTAAGACTCAAATAGAAAAGCTGAAGATTACAAGAGAATCTGTGCTACACAACATCCATTATGCAAGAAGAAATGCTGAAGACATAAAACCTGCCGTTGAGGAATGGTTGAAAAAGGTTAATGACATTGTTGGAAAATCTGAGGAGATATTAGCCTATGAAGGTGGACATGGTAAACTGTGTTCCACCAATTTGGTCCAACGACACAAGTTAAGTAGAAAAGCAAGCAAAATGGCCTATGAGGTTGGTGAGATGAACACCGAGGGGAAAAGTTTTGATACAGTATCCTACAAA…
EDISTO 47	LR-PCR from authors	Vatx	5	4599	ATGGACATCCTTATTTCAGTCACTGCAAAAATTGCTGAATACACTGTTGAGCCTGTTGGA CGCCAACTTGGTTATGTATTTTTCATTCGTTCCAACTTTCAAAAACTTAAGACTCAAGTA GAAAAGCTGAAGATTACAAGAGAGTCTGTGCAACACAAGATCCATAGTGCAAGAAGAAAT GCTGAAGACATAAAACCTGCCGTTGAGGAATGGTTGAAAAAGGTCGATGACTTTGTTCGA GAATCTGACGAGATATTAGCCAATGAAGGTGGACATGGTGGACTCTGTTCCACCTATTTG GTCCAACGACACAAGTTAAGTAGAAAAGCAAGCAAAATGGTAGATGAGGTTCTTGAGATG AAAAATGAGGGGGAAAGTTTTGATATGGTATCC…
Invernizo-8427	LR-PCR from authors	Vaty	5	4599	ATGGACATCCTTATTTCAGTCACTGCAAAAATTGCTGAATACACTGTTGAGCCTGTTGGA CGCCAACTTGGTTATGTATTTTTCaTTCGTTCCAACTTTCAAAAACTTAAGACTCAAGTA GAAAAGCTGAAGATTACaAGAGAGTCTGTGCAACACaAGATCCATAGTGCAAGAAGAAAT GCTGAAGACATAAAACCTGCCGTTGAGGAATGGTTGAAAAAGGTCGATGACTTTGTTCGA GAATCTGACGAGATATTAGCCAATGAAGGTGGACATGGTGGACTCTGTTCCACCTATTTG GTCCAACGACACAAGTTAAGTAGAAAAGCAAGCAAAATGGTAGATGAGGTTCTTGAGATG AAAAATGAGGGGGAAAGTTTTGATATGGTATCC…
PI124112	LR-PCR from authors	Vatx	5	4599	ATGGACATCCTTATTTCAGTCACTGCAAAAATTGCTGAATACACTGTTGAGCcTGTtGGA CGCCAACTtGGTTATGTATTTTTCaTTCGTTCCAActttCAAAAACTTAAGACTCAAGTA GAAAAGCTGAAGATTACAAGAGAGTCTGTGCAACACaAGATCCATAGTGCAAGAAGAAAT GCTGAAGACATAAAACCtGCCGTTGAGGAATGGTTGAAAAAGGTCGATGACTTTGTTCGA GAATCTGACGAGATATTAGCCAATGAAGGTGGACATGGTGGACTCTGTTCCACCTATTTG GTCCAACGACACAAGTTAAGTAGAAAAGCAAGCAAAATGGTAGATGAGGTTCTTGAGATG AAAAATGAGGGGGAAAGTTTTGATATGGTATCC…
PI414723	Oren et al. 2022	Vat5	5	4599	ATGGACATCCTTATTTCAGTCACTGCAAAAATTGCTGAATACACTGTTGAGCCTGTTGGACGCCAACTTGGTTATGTATTTTTCATTCGTTCCAACTTTCAAAAACTTAAGACTCAAGTAGAAAAGCTGAAGATTACAAGAGAGTCTGTGCAACACAAGATCCATAGTGCAAGAAGAAATGCTGAAGACATAAAACCTGCCGTTGAGGAATGGTTGAAAAAGGTCGATGACTTTGTTCGAGAATCTGACGAGATATTAGCCAATGAAGGTGGACATGGTGGACTCTGTTCCACCTATTTGGTCCAACGACACAAGTTAAGTAGAAAAGCAAGCAAAATGGTAGATGAGGTTCTTGAGATGAAAAATGAGGGGGAAAGTTTTGATATGGTATCCTATAAA…
WMR29	LR-PCR from authors	Vat1	5	4599	ATGGACATCCTTATTTCAGTCACTGCAAAAATTGCTGAATACACTGTTGAGCCTGTTGGACGCCAACTTGGTTATGTATTTTTCATTCGTTCCAACTTTCAAAAACTTAAGACTCAAGTAGAAAAGCTGAAGATTACAAGAGAGTCTGTGCAACACAAGATCCATAGTGCAAGAAGAAATGCTGAAGACATAAAACCTGCCGTTGAGGAATGGTTGAAAAAGGTCGATGACTTTGTTCGAGAATCTGACGAGATATTAGCCAATGAAGGTGGACATGGTGGACTCTGTTCCACCTATTTGGTCCAACGACACAAGTTAAGTAGAAAAGCAAGCAAAATGGTAGATGAGGTTCTTGAGATGAAAAATGAGGGGGAAAGTTTTGATATGGTATCCTATAAA…
90625	LR-PCR from authors	Vaty	5	4605	ATGGACATCCTTATTTCAGTCATTGCAAAAATTGCTGAATACACTGTTGAGCCTGTTGGA CGCCAACTTGGTTATGTATTTTTCATTCGTTCCAACTTTCAAAAACTTAAGACTCAAGTA GAAAAGCTGAAGATTACAAGAGAGTCTGTGCAACACAAGATCCATAGTGCAAGAAGAAAT GCTGAAGACATAAAACCTGCCGTTGAGGAATGGTTGAAAAAGGTCGATGACTTTGTTCGA GAATCTGACGAGATATTAGCCGATGAAGGTGGACATGGTGGACTCTGTTCCACCTATTTG GTCCAACGACACAAGTTAAGTAGAAAAGCAAGCAAAATGGTAGATGAGGTTCTTGAGATG AAAAATGAGGGGGAAAGTTTTGATATGGTATCC…
PI282448	LR-PCR from authors	Vatx	5	4605	ATGGACATCCTTATTTCAGTCACTGCAAAAATTGCTGAATACACTGTTGAGCCTGTTGGACGCCAACTTGGTTATGTATTTTTCATTCGTTCCAACTTTCAAAAACTTAAGACTCAAGTAGAAAAGCTGAAGATTACAAGAGAGTCTGTGCAACACAAGATCCATAGTGCAAGAAGAAATGCTGAAGACATAAAACCTGCCGTTGAGGAATGGTTGAAAAAGGTCGATGACTTTGTTCGAGAATCTGACGAGATATTAGCCAATGAAGGTGGACATGGTGGACTCTGTTCCACCTATTTGGTCCAACGACACAAGTTAAGTAGAAAAGCAAGCAAAATGGTAGATGAGGTTCTTGAGATGAAAAATGAGGGGGAAAGTTTTGATATGGTATCCTATAAA…
PI414723	Oren et al. 2022	Vat4	5	4605	ATGGACATCCTTATTTCAGTCACTGCAAAAATTGCTGAATACACTGTTGAGCCTGTTGGACGCCAACTTGGTTATGTATTTTTCATTCGTTCCAACTTTCAAAAACTTAAGACTCAAGTAGAAAAGCTGAAGATTACAAGAGAGTCTGTGCAACACAAGATCCATAGTGCAAGAAGAAATGCTGAAGACATAAAACCTGCCGTTGAGGAATGGTTGAAAAAGGTCGATGACTTTGTTCGAGAATCTGACGAGATATTAGCCAATGAAGGTGGACATGGTGGACTCTGTTCCACCTATTTGGTCCAACGACACAAGTTAAGTAGAAAAGCAAGCAAAATGGTAGATGAGGTTCTTGAGATGAAAAATGAGGGGGAAAGTTTTGATATGGTATCCTATAAA…

## Sheet: Feuil2
Nombre de Sequence origin	Étiquettes de colonnes
Étiquettes de lignes	4	5	(vide)	Total général
90625	1	1		2
AM51	1			1
Anso77	1	1		2
Canton	1			1
Charentais Mono	1	1		2
CUM60	1			1
CUM64	1	1		2
DHL92_Piel de Sapo	1			1
EDISTO 47		1		1
Invernizo-8427		1		1
Lanzhou1	1			1
PI124112		1		1
PI161375	1			1
PI164323	1			1
PI164723	1			1
PI224770	1			1
PI282448		1		1
PI414723	2	2		4
PI482398	1			1
Ra chibbar	1			1
San Ildefonso	1			1
Smith Perfect	1			1
Vedrantais	1	1		2
WMR29	1	1		2
(vide)
Total général	21	12		33
